# Supplementary material for: Cell-type- and locus-specific epigenetic editing of memory expression
Source: Nat Genet. 2025 Oct 29;57(11):2661–8. doi: 10.1038/s41588-025-02368-y (PMC12597831; doi:10.1038/s41588-025-02368-y)
Supplement: Supplementary file 2 — Analysis results for the dCas9-KRAB-MeCP2 ChIP–seq, scATAC-seq and scRNA-seq experiments. [file 41588_2025_2368_MOESM2_ESM.xlsx]

## Sheet: ChIP-seq DE Analysis 
chr	start	end	width	closest_promoter	dist_closest_proms	ArcsgRNAlogFC	ArcsgRNAPValue	ArcsgRNAFDR	nt.logFC	nt.PValue	nt.FDR
3	146405001	146405110	110	Ssx2ip	0	7.47488	1.94689e-33	2.33627e-31	0.445102	1	1
17	85528651	85528710	60	Gm5231	13793	6.28071	2.08872e-13	5.01293e-12	-3.38321	0.217047	0.578792
15	74672451	74672610	160	Arc	0	5.72134	1.43711e-32	8.62269e-31	-0.881544	1	1
3	148987501	148987510	10	Adgrl2	0	5.13476	4.04187e-13	8.08373e-12	1.8917	0.0510806	0.266508
2	167661751	167661810	60	Peds1	0	4.93482	6.38199e-13	1.09405e-11	-1.2063	0.798584	1
3	152105451	152105460	10	Gm31881	0	4.8223	1.30885e-12	1.96327e-11	1.75185	0.127046	0.435587
10	80742451	80742460	10	Ap3d1	0	4.10523	1.85568e-13	5.01293e-12	1.14864	0.114865	0.424664
6	3201451	3201510	60	Gm2651	4358	1.5837	0.000440354	0.00264212	0.740034	0.152661	0.482953
16	57391351	57391660	310	Filip1l	37874	1.52707	1.20656e-05	0.000131625	1.028	6.45261e-06	0.000193578
7	14771351	14771360	10	Obox4-ps36	3426	1.35389	0.0514715	0.199245	0.281006	0.674283	1
2	27413101	27413160	60	Vav2	11049	1.31917	0.326767	0.768864	4.04938	8.7096e-13	1.04515e-10
12	78350901	78351110	210	Gm48224	29311	1.2772	0.00941168	0.0434385	1.01007	0.0136757	0.0863729
9	3006801	3006860	60	Gm11168	1442	1.16695	0.144592	0.433777	0.980512	0.235796	0.602033
16	11144001	11144210	210		0	1.12885	1.07577e-05	0.000129092	0.846638	5.07181e-05	0.00101436
16	17222301	17222410	110	Hic2	9161	1.11589	0.00638806	0.0306627	0.627949	0.160984	0.482953
8	20289801	20289810	10	6820431F20Rik	4534	0.886625	0.221538	0.604196	0.149034	0.808363	1
17	70963701	70963860	160	Gm41611	2025	0.872121	0.123547	0.380145	1.26082	0.00702037	0.0495556
18	23788801	23788810	10	Mir6360	11811	0.864174	0.186064	0.542014	0.178038	0.808047	1
11	109011751	109012060	310	Gm11668	3900	0.833489	5.19495e-06	6.9266e-05	1.14602	3.81582e-11	2.28949e-09
2	181930901	181930910	10	Gm5466	33878	0.831115	0.20601	0.574912	-0.456602	0.508097	1
8	20056351	20056460	110	Gm20778	21043	0.81015	0.829303	1	-0.763251	0.754164	1
13	44869601	44869760	160	Jarid2	28618	0.805466	0.259185	0.676136	0.99825	0.0642551	0.308425
X	143483051	143483110	60	Pak3	33480	0.799483	0.0785747	0.277322	-0.199886	0.856933	1
2	98667101	98667160	60	Gm10800	0	0.794684	8.53546e-14	3.41418e-12	0.633573	6.34455e-10	2.53782e-08
5	146261001	146261310	310	Cdk8	3008	0.78886	0.000347017	0.00231345	0.830885	0.000271778	0.00326134
8	20274001	20274110	110	6820431F20Rik	8956	0.687938	0.816231	1	-0.776173	0.75177	1
13	66589551	66589610	60		634	0.68469	0.803913	1	-0.228518	1	1
3	5860451	5860760	310		18280	0.625936	0.000422804	0.00264212	0.64567	0.000171407	0.00228542
9	123461901	123462160	260	Lars2	6911	0.61987	0.000738468	0.00421982	0.379336	0.0831886	0.348486
8	20145601	20145660	60	Gm21811	8899	0.609561	0.692548	1	0.813352	0.618997	1
2	5379201	5379360	160	Gm13197	95351	0.603787	0.440049	0.910446	0.920646	0.00770288	0.0513526
GL456378.1	8901	8960	60		0	0.602455	0.736197	1	-0.572499	0.647391	1
8	20596301	20596310	10	Gm21112	531	0.521479	0.435668	0.910446	-0.1114	0.869331	1
11	60567051	60567060	10	Gm12622	3745	0.501278	0.512185	1	-0.447455	0.516873	1
9	3036051	3036060	10	Gm10715	0	0.476845	0.41937	0.910446	0.208515	0.703458	1
13	119604051	119604110	60	Tmem267	539	0.470957	1	1	1.02708	0.224381	0.585342
8	20835451	20835510	60	Gm20797	6640	0.457854	0.987755	1	-0.3996	1	1
13	3373101	3373310	210	Gm16505	11744	0.422677	1	1	0.137502	1	1
1	85114251	85114260	10	Gm16038	0	0.405406	0.575264	1	-0.180657	0.778783	1
6	103649101	103649260	160	Gm44436	32938	0.400733	0.121996	0.380145	-0.227851	1	1
8	19912701	19912710	10	Potefam3f	9109	0.362807	0.599425	1	-0.0192796	0.9779	1
11	54140551	54140660	110	P4ha2	12658	0.343078	1	1	-0.466311	0.482369	0.998006
11	51668851	51668910	60	N4bp3	16008	0.340364	1	1	0.807301	0.445729	0.941975
11	3137451	3137460	10	Sfi1	0	0.332132	0.637599	1	0.571677	0.362001	0.819624
4	147196151	147196160	10	Gm13163	0	0.316382	0.701126	1	-1.14599	0.0946882	0.378753
6	49236501	49236510	10	Gm43980	16340	0.305039	0.624464	1	1.51579	0.0276002	0.157716
13	119601501	119601510	10	Tmem267	3139	0.304207	0.65415	1	0.291826	0.669051	1
6	47653001	47653110	110	Gm25283	15658	0.299274	1	1	-1.63769	0.0842174	0.348486
2	98663851	98663960	110	Gm10801	1414	0.299073	1	1	-0.727012	0.325364	0.795547
8	20117001	20117110	110	Gm21769	3273	0.29786	1	1	-0.118293	1	1
1	100180151	100180360	210	Cntnap5b	70268	0.264834	1	1	0.995948	0.17351	0.507834
9	3024151	3024460	310	Gm10717	0	0.251463	1	1	-0.405495	1	1
8	20597551	20597610	60	Gm21112	0	0.205752	1	1	0.395858	1	1
13	119597901	119598010	110	Tmem267	6639	0.17393	1	1	-0.406144	1	1
9	3032451	3032510	60	Gm17535	88	0.170547	1	1	0.607015	0.632775	1
8	20514701	20514710	10	Gm21182	42576	0.0999259	0.818162	1	-0.707494	0.107405	0.41576
8	20822601	20822660	60	Gm20946	3692	0.0952611	1	1	1.20331	0.15302	0.482953
8	20284151	20284210	60	6820431F20Rik	0	0.0596459	1	1	-0.162501	1	1
8	19705351	19705360	10	Gm7760	6145	0.020225	0.973983	1	0.206123	0.730228	1
8	20332001	20332010	10	Potefam3a	31000	-0.0194025	0.977931	1	0.287689	0.692032	1
8	20612201	20612260	60	Potefam3b	658	-0.0534843	1	1	-0.438798	0.983612	1
2	5547251	5547260	10	Gm13216	54310	-0.0673716	0.928384	1	-0.934679	0.189269	0.537606
5	15004551	15004610	60	Gm10354	23615	-0.143365	1	1	-0.32349	0.942624	1
X	76598951	76599060	110	Cldn34d	3664	-0.171293	1	1	-0.452807	0.524012	1
1	171074451	171074510	60		163	-0.174475	1	1	0.335099	1	1
2	98665051	98665160	110	Gm10800	1941	-0.175334	0.652784	1	-0.0947054	1	1
14	19415751	19416260	510		2470	-0.18715	1	1	-0.615991	0.200419	0.546598
9	24542101	24542160	60	Dpy19l1	36960	-0.193662	1	1	0.607878	0.147841	0.482953
8	20342351	20342410	60	Potefam3a	20600	-0.203666	1	1	-0.474445	0.959743	1
8	20389451	20389510	60	Gm7807	8170	-0.20608	1	1	-0.691749	0.613652	1
8	20814301	20814310	10	Gm20946	12042	-0.23083	0.688713	1	0.176031	0.71741	1
JH584304.1	41301	41310	10	ENSMUSG00000095041	18157	-0.242964	0.431849	0.910446	-0.2327	0.444331	0.941975
9	3025501	3025560	60	Gm10717	0	-0.24871	1	1	-0.180376	1	1
2	181929051	181929210	160	Gm5466	32028	-0.272143	1	1	-0.62059	1	1
19	45650101	45650210	110	Fbxw4	7297	-0.306976	0.931497	1	-0.609499	0.0632031	0.308425
8	20520501	20520610	110	Gm21182	36676	-0.321264	1	1	-0.437477	0.772603	1
8	20321551	20321760	210	6820431F20Rik	22118	-0.32816	1	1	-0.519093	1	1
15	75085551	75085810	260	Gm28502	4456	-0.331313	0.303331	0.727995	-0.827429	9.47953e-05	0.00162506
3	44562551	44562610	60	Gm37365	66647	-0.341564	1	1	0.250185	1	1
8	20107351	20107360	10	Gm21769	13023	-0.376928	0.603926	1	0.495166	0.447438	0.941975
Y	20665351	20665410	60	Gm36891	31428	-0.393513	1	1	-0.49408	0.827598	1
8	20353751	20353810	60	Potefam3a	9200	-0.395814	1	1	0.00815184	1	1
10	22142601	22142660	60	E030030I06Rik	5750	-0.424569	0.842319	1	-0.239021	1	1
16	43769601	43769610	10	Drd3	7180	-0.429338	0.579491	1	0.636011	0.338108	0.795547
3	8246301	8246410	110	Gm7103	31769	-0.430157	0.369003	0.851545	-0.311215	0.661044	1
8	19720701	19720760	60	Potefam3e	6815	-0.445494	1	1	-1.3072	0.116783	0.424664
8	20294151	20294210	60	6820431F20Rik	3022	-0.475416	1	1	0.630411	0.652612	1
8	20410251	20410260	10	2610005L07Rik	105	-0.481979	0.439081	0.910446	-0.76347	0.192642	0.537606
2	98662551	98662760	210	Gm10801	114	-0.51324	0.000191879	0.00153503	-0.452292	0.000671861	0.00707694
11	34681901	34681960	60	Dock2	6319	-0.515099	0.930327	1	0.287851	1	1
11	3165401	3165410	10	Sfi1	0	-0.518607	0.525688	1	0.0488754	0.936571	1
9	3000401	3000560	160	Gm10722	0	-0.535133	0.560532	1	-0.0587319	1	1
11	3172451	3172710	260	Sfi1	0	-0.554677	0.294195	0.720477	-0.765481	0.0190002	0.114001
JH584304.1	56951	57010	60	ENSMUSG00000095041	2457	-0.567842	0.832434	1	0.105404	1	1
14	19418801	19418860	60		0	-0.579942	0.189705	0.542014	-0.327275	0.708467	1
11	3179801	3180110	310	Sfi1	307	-0.581786	0.587506	1	-0.597227	0.382296	0.849547
JH584304.1	22601	22660	60	ENSMUSG00000095041	36807	-0.646211	0.0740019	0.269098	-0.638708	0.0673799	0.310984
13	66300051	66300160	110	Gm18260	8936	-0.66773	1	1	-1.44932	0.159444	0.482953
15	75086751	75086960	210	Gm28502	5656	-0.685919	0.00104818	0.00571736	-0.314407	0.0816343	0.348486
2	181917501	181917810	310	Gm5466	20478	-0.723421	0.106083	0.35111	0.638577	0.361022	0.819624
8	123433401	123433410	10	Def8	7575	-0.737604	0.000149433	0.00128085	-0.567949	0.00189207	0.0174653
18	3005751	3005960	210	Gm50072	7947	-0.738151	0.00521623	0.0260812	-0.872601	0.000136309	0.00204464
1	85112401	85112510	110	A530040E14Rik	389	-0.768118	0.608656	1	-0.484358	1	1
9	35305301	35305510	210	Gm33838	1889	-0.804964	0.00150044	0.00782838	-0.228673	1	1
1	183299201	183299510	310	Brox	0	-0.826879	0.000315276	0.00222548	-0.579285	0.00526455	0.0451247
8	20435901	20436060	160	2610005L07Rik	9086	-0.834846	0.549213	1	0.199355	1	1
8	20611051	20611060	10	Potefam3b	1858	-0.866459	0.234674	0.625797	0.798134	0.242672	0.606679
2	3050151	3050310	160	Gm37392	15578	-0.89228	0.0278743	0.115342	-0.710223	0.333587	0.795547
8	20344301	20344360	60	Potefam3a	18650	-0.917777	0.278808	0.702398	0.21572	1	1
18	40308051	40308260	210	Gm50403	35908	-0.921611	7.22947e-05	0.000667336	-0.671394	0.0326025	0.177832
8	20575651	20575710	60	Gm21092	7854	-0.932979	0.437605	0.910446	0.55636	0.935491	1
8	20371351	20371410	60	Potefam3a	6140	-1.00131	0.280959	0.702398	0.49903	0.939011	1
GL456392.1	22151	22210	60		0	-1.0501	0.000305277	0.00222548	-0.742076	0.00698691	0.0495556
2	3964501	3964610	110	Gm13191	33361	-1.07504	1.53362e-05	0.000153362	-1.02157	9.62773e-06	0.000231066
11	3167151	3167160	10	Sfi1	553	-1.20896	0.0233414	0.10374	-1.72038	0.000707694	0.00707694
1	24613051	24613160	110	Gm28438	0	-1.21569	0.025543	0.10947	-1.39956	0.00654125	0.0495556
13	119492201	119492310	110	3110070M22Rik	1816	-1.36978	0.0363477	0.145391	0.174567	1	1
8	20120351	20120360	10	Gm21769	23	-1.45378	0.0731539	0.269098	-0.133553	0.837259	1
8	19728001	19728110	110	Potefam3e	0	-1.57473	0.108259	0.35111	1.38044	0.12271	0.433093
9	3020501	3020510	10	Gm10719	146	-1.97423	0.0891531	0.305668	-0.196819	0.753798	1

## Sheet: scATAC-seq TSS Norm reads count
Arc chr15-74672197-74673101		Fos chr12-85473270-85474190		Npas4 chr19-4989604-4990392		Zif268 chr18-34859486-34860239		Gapdh chr6-125165271-125166306
NT sgRNA cells	Arc sgRNA cells	NT sgRNA cells	Arc sgRNA cells	NT sgRNA cells	Arc sgRNA cells	NT sgRNA cells	Arc sgRNA cells	NT sgRNA cells	Arc sgRNA cells
0.229279	0.160884	0.21857	0.65153	0	0.29378	0	0.268028	0.129805	0.189334
0.312538	0.16065	0	0	0	0.267635	0	0	0.180103	0.445929
0.336961	0.149063	0.409771	0.872066	0.385784	0	0	0.382406	0.13425	0.489654
0	0.14719	0	0	0	0.287295	0.836114	0.641188	0.366922	0
0	0.142205	0.552908	0.220826	0.242554	0.866308	0.401572	0.602668	0.289014	0.445199
0.203249	0.13691	0.193641	0.247071	0.334467	0	0.429371	0.210661	0	0.390047
0.521499	0.124422	0.500147	0	0.393777	0	0	0	0.258171	0.793751
0.187296	0.112375	0.3297	0	0	0.279748	0	0	0.20015	0.179848
0.318915	0.101748	0.304617	0.154346	0.199398	0	0	0.130709	0.238537	0.250036
0.28358	0.0843626	0.144459	0.47575	0.253802	0.320281	0.231161	0.156923	0.16242	0.207368
0	0	0	0.291361	0.454701	0.190291	0.830958	0	0.301148	0.413276
0	0	0.339148	0.319775	0.40572	0.209857	0	0	0.266536	0.355987
0.1631	0	0.155246	0.245448	0.271713	0.57422	0	0.382205	0	0
0.548843	0	0.159827	0.13529	0	0	0.457429	0.217057	0	0.152195
0.134601	0	0.128032	0.140049	0.226275	0.443999	0	0	0.270017	0.293543
0	0	0	0.266033	0.209811	0	0	0	0.133215	0.159498
0.135719	0	0.129099	0.402555	0.228072	0.267836	0.207494	0.24409	0.145286	0.171828
0.167553	0	0.297025	0.403079	0	0.268207	0	0.440698	0	0.446806
0.230289		0.115781		0.375958		0.599722		0
0.141681		0.13479		0		0.216286		0.28328
0.297494		0.284026		0.798068		0.438022		0.170892
0.161753		0.287346		0.269582		0		0.320442
0.158361		0		0		0		0.440675
0		0.211518		0.363178		0.946485		0.588825
0.377809		0		0		0		0.401362
0		0		0		0		0
0.610717		0.124868		0.220937		0.747994		0.14056
0.265333		0.134561		0		0.215932		0.282831
0.299631		0.286079		0.479767		0.440966		0
0.336112		0.173418		0.301605		0.275257		0.279385
0.272783		0.138592		0		0.222144		0.155879
0		0.254491		0		0.217102		0
0.277346		0.264674		0.248144		0.410143		0.415909
0.23697		0.410123		0.386119		0		0.454455
0.851844		0		0		0.427226		0.543998
0.546608		0.400486		0.168164		0.401807		0.105965
0.238772		0		0.388853		0		0
0.314784		0		0		0		0.181482
0		0.149041		0.261426		0.238183		0
0		0.176968		0.542195		0		0.364194
0.391771		0.374776		0		0		1.11962
0.188322		0.179359		0.311301		0.284222		0
0		0.172542		0.300171		0.273932		0.193669
0.113182		0.204745		0.352336		0.174038		0.229384
0.312282		0.20836		0.358128		0.573958		0.123486
0.316519		0.424926		0.283749		0		0.336861
0.151766		0.144419		0		0		0.162375
0.4066		0.213344		0		0.181462		0.515593
0		0.1288		0.227568		0		0.271527
0.258159		0		0.575848		0.383389		0
0.250146		0.339437		0		0.203292		0
0		0.266831		0.616687		0.227829		0.160001
0.269266		0.256918		0.434748		0.219211		0.153754
0		0		1.98337		0		0
0.119965		0.309317		0.515143		0.474106		0
0.107502		0.279736		0		0.165549		0.218477
0.203718		0.19409		0.335191		0.306336		0.217581
0		0.252763		0		0		0.151143
0		0.291034		0.487346		0		0
0		0.365987		0.344143		0		0.118112
0.434118		0.158524		0.823016		0.252661		0.680379
0.211503		0		0		0.914111		0
0		0.480669		0.252176		0.229664		0.161334
0.388897		0.139948		0		0.561942		0.413009
0.248007		0		0		0		0
0		0.493659		0.259784		0.23667		0.433875
0		0.242825		0		0.206977		0.144912
0		0.20877		0		0		0.423229
0		0.375892		0.249004		0.411459		0
0.324298		0.736893		0		0		0.187339
0.142351		0		0.238708		0.546991		0.401261
0.302852		0.155004		0.484504		0.445399		0.174166
0.289734		0.100931		0		0		0.393418
0.164184		0.156281		0		0.249243		0.175587
0.508949		0.190357		0.329159		0		0
0.234417		0.406049		0		0.608752		0.250121
0.562883		0.214154		0.635469		0		0
0.557272		0.132278		0		0		0
0		0		0.522114		0.34459		0.24607

## Sheet: scRNA-seq DE genes Seurat
List of DE genes in dCas9 positive cells from the Arc sgRNA vs NT sgRNA samples , as obtained by perfoming Seurat analysis.
gene	p_val	avg_log2FC	pct.1	pct.2	p_val_adj	is.de	gn_description
Cas9m4	0	-2.6	1	1	1.2717e-12	down-regulated
Gm42418	0	-3.18	0.973	0.978	2.20107e-11	down-regulated
Brinp1	0	1.15	1	0.435	2.99924e-07	up-regulated	bone morphogenic protein/retinoic acid inducible neural specific 1 [Source:MGI Symbol;Acc:MGI:1928478]
Lsamp	0	0.81	1	1	3.20141e-07	up-regulated	limbic system-associated membrane protein [Source:MGI Symbol;Acc:MGI:1261760]
Cadm2	0	0.9	1	0.957	6.17246e-07	up-regulated	cell adhesion molecule 2 [Source:MGI Symbol;Acc:MGI:2442722]
Nfia	0	0.96	0.973	0.435	8.77828e-07	up-regulated	nuclear factor I/A [Source:MGI Symbol;Acc:MGI:108056]
Phf20l1	0	1.17	0.933	0.261	8.98072e-07	up-regulated	PHD finger protein 20-like 1 [Source:MGI Symbol;Acc:MGI:2444412]
Mdm4	0	2.64	0.76	0.13	3.17197e-06	up-regulated	transformed mouse 3T3 cell double minute 4 [Source:MGI Symbol;Acc:MGI:107934]
Ccdc88a	0	1.05	0.947	0.261	4.45104e-06	up-regulated	coiled coil domain containing 88A [Source:MGI Symbol;Acc:MGI:1925177]
Cmss1	0	-2.8	0.88	0.87	7.27998e-06	down-regulated	cms small ribosomal subunit 1 [Source:MGI Symbol;Acc:MGI:1913747]
Syn2	0	0.83	1	0.435	1.16714e-05	up-regulated	synapsin II [Source:MGI Symbol;Acc:MGI:103020]
Gm26917	0	-2.74	1	0.935	1.77356e-05	down-regulated
B3galt1	0	0.98	1	0.5	2.16369e-05	up-regulated	UDP-Gal:betaGlcNAc beta 1,3-galactosyltransferase, polypeptide 1 [Source:MGI Symbol;Acc:MGI:1349403]
Rfx7	0	2.97	0.68	0.109	2.63091e-05	up-regulated	regulatory factor X, 7 [Source:MGI Symbol;Acc:MGI:2442675]
Nptn	0	1.03	0.973	0.391	3.05373e-05	up-regulated	neuroplastin [Source:MGI Symbol;Acc:MGI:108077]
Dis3l2	0	1.57	0.907	0.196	3.06554e-05	up-regulated	DIS3 like 3'-5' exoribonuclease 2 [Source:MGI Symbol;Acc:MGI:2442555]
Hecw1	0	1.25	0.973	0.304	5.66207e-05	up-regulated	HECT, C2 and WW domain containing E3 ubiquitin protein ligase 1 [Source:MGI Symbol;Acc:MGI:2444115]
Cnksr2	0	1.07	1	0.457	6.96215e-05	up-regulated	connector enhancer of kinase suppressor of Ras 2 [Source:MGI Symbol;Acc:MGI:2661175]
Gucy1a2	0	1.07	0.88	0.239	8.4682e-05	up-regulated	guanylate cyclase 1, soluble, alpha 2 [Source:MGI Symbol;Acc:MGI:2660877]
Ccser1	0	0.86	0.987	0.543	8.86133e-05	up-regulated	coiled-coil serine rich 1 [Source:MGI Symbol;Acc:MGI:3045354]
Cdh8	0	0.95	1	0.457	0.00010993	up-regulated	cadherin 8 [Source:MGI Symbol;Acc:MGI:107434]
Csmd3	0	1.02	1	0.5	0.000140385	up-regulated	CUB and Sushi multiple domains 3 [Source:MGI Symbol;Acc:MGI:2386403]
Mmp16	0	0.74	1	0.522	0.000154809	up-regulated	matrix metallopeptidase 16 [Source:MGI Symbol;Acc:MGI:1276107]
Apc	0	0.91	0.973	0.348	0.000183018	up-regulated	APC, WNT signaling pathway regulator [Source:MGI Symbol;Acc:MGI:88039]
Lrrc7	0	0.83	1	0.739	0.000213634	up-regulated	leucine rich repeat containing 7 [Source:MGI Symbol;Acc:MGI:2676665]
Pvt1	0	1.37	0.907	0.261	0.000227302	up-regulated	Pvt1 oncogene [Source:MGI Symbol;Acc:MGI:97824]
Zcchc7	0	1.06	0.96	0.326	0.00024526	up-regulated	zinc finger, CCHC domain containing 7 [Source:MGI Symbol;Acc:MGI:2442912]
Kcnt2	0	0.77	0.973	0.326	0.000305227	up-regulated	potassium channel, subfamily T, member 2 [Source:MGI Symbol;Acc:MGI:3036273]
Pfdn1	0	4.55	0.4	0	0.00032519	up-regulated	prefoldin 1 [Source:MGI Symbol;Acc:MGI:1914449]
Ankrd17	0	1.04	0.947	0.261	0.000328678	up-regulated	ankyrin repeat domain 17 [Source:MGI Symbol;Acc:MGI:1932101]
Kcnd2	0	0.84	1	0.913	0.000386347	up-regulated	potassium voltage-gated channel, Shal-related family, member 2 [Source:MGI Symbol;Acc:MGI:102663]
Zmym4	0	1.38	0.827	0.174	0.000401317	up-regulated	zinc finger, MYM-type 4 [Source:MGI Symbol;Acc:MGI:1915035]
Dync1i1	0	1.31	0.92	0.304	0.000488975	up-regulated	dynein cytoplasmic 1 intermediate chain 1 [Source:MGI Symbol;Acc:MGI:107743]
Il1rapl1	0	0.78	1	0.783	0.000508195	up-regulated	interleukin 1 receptor accessory protein-like 1 [Source:MGI Symbol;Acc:MGI:2687319]
Mdga2	0	0.97	1	0.609	0.000513434	up-regulated	MAM domain containing glycosylphosphatidylinositol anchor 2 [Source:MGI Symbol;Acc:MGI:2444706]
Fnip1	0	1.88	0.693	0.109	0.000571307	up-regulated	folliculin interacting protein 1 [Source:MGI Symbol;Acc:MGI:2444668]
Rims2	0	1.16	0.947	0.326	0.000581215	up-regulated	regulating synaptic membrane exocytosis 2 [Source:MGI Symbol;Acc:MGI:2152972]
Gphn	0	0.99	1	0.457	0.000720411	up-regulated	gephyrin [Source:MGI Symbol;Acc:MGI:109602]
Yy1	0	4.54	0.373	0	0.000924654	up-regulated	YY1 transcription factor [Source:MGI Symbol;Acc:MGI:99150]
Jakmip2	0	1.14	0.907	0.239	0.000960524	up-regulated	janus kinase and microtubule interacting protein 2 [Source:MGI Symbol;Acc:MGI:1923467]
Gm26871	0	0.77	1	0.565	0.00116312	up-regulated	predicted gene, 26871 [Source:MGI Symbol;Acc:MGI:5477365]
Slc16a2	0	2.21	0.693	0.13	0.00144897	up-regulated	solute carrier family 16 (monocarboxylic acid transporters), member 2 [Source:MGI Symbol;Acc:MGI:1203732]
Kcnj3	0	0.71	1	0.5	0.00152608	up-regulated	potassium inwardly-rectifying channel, subfamily J, member 3 [Source:MGI Symbol;Acc:MGI:104742]
Mir99ahg	0	0.98	0.987	0.457	0.00154272	up-regulated	Mir99a and Mirlet7c-1 host gene (non-protein coding) [Source:MGI Symbol;Acc:MGI:1919929]
Rbm25	0	0.75	0.973	0.326	0.00155216	up-regulated	RNA binding motif protein 25 [Source:MGI Symbol;Acc:MGI:1914289]
Runx2	0	1.03	0.933	0.239	0.00165198	up-regulated	runt related transcription factor 2 [Source:MGI Symbol;Acc:MGI:99829]
Prkg1	0	0.92	1	0.652	0.00181631	up-regulated	protein kinase, cGMP-dependent, type I [Source:MGI Symbol;Acc:MGI:108174]
Med13l	0	1.03	0.933	0.304	0.00190477	up-regulated	mediator complex subunit 13-like [Source:MGI Symbol;Acc:MGI:2670178]
Adgrb3	0	0.77	1	0.674	0.00191721	up-regulated	adhesion G protein-coupled receptor B3 [Source:MGI Symbol;Acc:MGI:2441837]
Nrp1	0	1.2	0.933	0.391	0.0019928	up-regulated	neuropilin 1 [Source:MGI Symbol;Acc:MGI:106206]
Smg1	0	0.54	0.92	0.326	0.00200855	up-regulated	SMG1 nonsense mediated mRNA decay associated PI3K related kinase [Source:MGI Symbol;Acc:MGI:1919742]
Tcf4	0	0.52	1	0.696	0.002084	up-regulated	transcription factor 4 [Source:MGI Symbol;Acc:MGI:98506]
Stxbp5	0	0.74	1	0.391	0.0020977	up-regulated	syntaxin binding protein 5 (tomosyn) [Source:MGI Symbol;Acc:MGI:1926058]
Setd2	0	1.8	0.72	0.109	0.0022539	up-regulated	SET domain containing 2 [Source:MGI Symbol;Acc:MGI:1918177]
Nrxn1	0	0.91	1	0.739	0.00239381	up-regulated	neurexin I [Source:MGI Symbol;Acc:MGI:1096391]
Rere	0	0.6	1	0.587	0.00240947	up-regulated	arginine glutamic acid dipeptide (RE) repeats [Source:MGI Symbol;Acc:MGI:2683486]
Atad2b	0	1.35	0.773	0.174	0.00264747	up-regulated	ATPase family, AAA domain containing 2B [Source:MGI Symbol;Acc:MGI:2444798]
Eml4	0	1.13	0.867	0.174	0.00285346	up-regulated	echinoderm microtubule associated protein like 4 [Source:MGI Symbol;Acc:MGI:1926048]
Fmn2	0	0.76	0.947	0.348	0.00336258	up-regulated	formin 2 [Source:MGI Symbol;Acc:MGI:1859252]
Eml6	0	0.89	0.96	0.413	0.00362355	up-regulated	echinoderm microtubule associated protein like 6 [Source:MGI Symbol;Acc:MGI:2442895]
Cdr1os	0	0.9	0.96	0.391	0.00378335	up-regulated	cerebellar degeneration related antigen 1, opposite strand [Source:MGI Symbol;Acc:MGI:5637821]
Trpc6	0	0.59	0.853	0.348	0.00399301	up-regulated	transient receptor potential cation channel, subfamily C, member 6 [Source:MGI Symbol;Acc:MGI:109523]
Arhgef12	0	1.36	0.893	0.261	0.00415565	up-regulated	Rho guanine nucleotide exchange factor 12 [Source:MGI Symbol;Acc:MGI:1916882]
Pkp4	0	0.83	0.973	0.326	0.00495797	up-regulated	plakophilin 4 [Source:MGI Symbol;Acc:MGI:109281]
Mef2c	0	0.74	0.933	0.261	0.00505161	up-regulated	myocyte enhancer factor 2C [Source:MGI Symbol;Acc:MGI:99458]
Nlgn1	0	0.65	1	0.848	0.00529131	up-regulated	neuroligin 1 [Source:MGI Symbol;Acc:MGI:2179435]
Gabrb1	0	0.81	1	0.674	0.00588359	up-regulated	gamma-aminobutyric acid type A receptor subunit beta 1 [Source:MGI Symbol;Acc:MGI:95619]
Phc3	0	0.64	0.707	0.109	0.00624047	up-regulated	polyhomeotic 3 [Source:MGI Symbol;Acc:MGI:2181434]
Zfr	0	1.27	0.8	0.196	0.00651002	up-regulated	zinc finger RNA binding protein [Source:MGI Symbol;Acc:MGI:1341890]
Mapk10	0	0.61	1	0.543	0.00675785	up-regulated	mitogen-activated protein kinase 10 [Source:MGI Symbol;Acc:MGI:1346863]
Clvs2	0	0.65	0.907	0.304	0.00747265	up-regulated	clavesin 2 [Source:MGI Symbol;Acc:MGI:2443223]
Dtna	0	1.04	0.96	0.391	0.00758736	up-regulated	dystrobrevin alpha [Source:MGI Symbol;Acc:MGI:106039]
Negr1	0	0.48	1	0.891	0.00876992	up-regulated	neuronal growth regulator 1 [Source:MGI Symbol;Acc:MGI:2444846]
Zfp609	0	0.53	0.853	0.239	0.0089019	up-regulated	zinc finger protein 609 [Source:MGI Symbol;Acc:MGI:2674092]
Tut4	0	1.5	0.733	0.13	0.00912358	up-regulated	terminal uridylyl transferase 4 [Source:MGI Symbol;Acc:MGI:2445126]
Scn3a	0	1.17	0.88	0.283	0.0091336	up-regulated	sodium channel, voltage-gated, type III, alpha [Source:MGI Symbol;Acc:MGI:98249]
Amph	0	0.9	0.947	0.391	0.00919197	up-regulated	amphiphysin [Source:MGI Symbol;Acc:MGI:103574]
Large1	0	0.48	1	0.587	0.00930202	up-regulated	LARGE xylosyl- and glucuronyltransferase 1 [Source:MGI Symbol;Acc:MGI:1342270]
Rasgrf2	0	1.77	0.72	0.152	0.0093969	up-regulated	RAS protein-specific guanine nucleotide-releasing factor 2 [Source:MGI Symbol;Acc:MGI:109137]
Sbf2	0	0.24	0.947	0.37	0.00941238	up-regulated	SET binding factor 2 [Source:MGI Symbol;Acc:MGI:1921831]
Myo5a	0	0.48	0.893	0.304	0.00960657	up-regulated	myosin VA [Source:MGI Symbol;Acc:MGI:105976]
Cul4a	0	2.81	0.52	0.065	0.00990173	up-regulated	cullin 4A [Source:MGI Symbol;Acc:MGI:1914487]
6030443J06Rik	0	4.65	0.333	0	0.0108221	not de	RIKEN cDNA 6030443J06 gene [Source:MGI Symbol;Acc:MGI:2444595]
Zfpm2	0	0.64	1	0.587	0.0110773	not de	zinc finger protein, multitype 2 [Source:MGI Symbol;Acc:MGI:1334444]
Tmcc1	0	0.87	0.947	0.348	0.0117929	not de	transmembrane and coiled coil domains 1 [Source:MGI Symbol;Acc:MGI:2442368]
Gria2	0	0.65	1	0.652	0.0120012	not de	glutamate receptor, ionotropic, AMPA2 (alpha 2) [Source:MGI Symbol;Acc:MGI:95809]
Dennd5b	0	1.83	0.693	0.13	0.0122919	not de	DENN domain containing 5B [Source:MGI Symbol;Acc:MGI:2444273]
Nol4	0	1.24	0.84	0.217	0.0124333	not de	nucleolar protein 4 [Source:MGI Symbol;Acc:MGI:2441684]
Dclk1	0	0.49	1	0.522	0.0126002	not de	doublecortin-like kinase 1 [Source:MGI Symbol;Acc:MGI:1330861]
4932438A13Rik	0	1.94	0.733	0.217	0.0126092	not de
Atf2	0	1.33	0.72	0.109	0.0139424	not de	activating transcription factor 2 [Source:MGI Symbol;Acc:MGI:109349]
Ube2w	0	1.44	0.76	0.174	0.0141297	not de	ubiquitin-conjugating enzyme E2W (putative) [Source:MGI Symbol;Acc:MGI:1914049]
Zeb1	0	1.22	0.787	0.217	0.0148501	not de	zinc finger E-box binding homeobox 1 [Source:MGI Symbol;Acc:MGI:1344313]
Rsf1	0	1.27	0.787	0.196	0.01522	not de	remodeling and spacing factor 1 [Source:MGI Symbol;Acc:MGI:2682305]
R3hdm1	0	0.6	0.96	0.413	0.0154596	not de	R3H domain containing 1 [Source:MGI Symbol;Acc:MGI:2448514]
Syn1	0	1.02	0.747	0.152	0.0155298	not de	synapsin I [Source:MGI Symbol;Acc:MGI:98460]
Foxo1	0	0.8	0.72	0.152	0.016505	not de	forkhead box O1 [Source:MGI Symbol;Acc:MGI:1890077]
Smad4	0	3.27	0.413	0.022	0.01653	not de	SMAD family member 4 [Source:MGI Symbol;Acc:MGI:894293]
Sms	0	4.35	0.32	0	0.0166936	not de	spermine synthase [Source:MGI Symbol;Acc:MGI:109490]
Mbip	0	4.35	0.307	0	0.0177263	not de	MAP3K12 binding inhibitory protein 1 [Source:MGI Symbol;Acc:MGI:1918320]
Nrcam	0	0.35	1	0.652	0.0181334	not de	neuronal cell adhesion molecule [Source:MGI Symbol;Acc:MGI:104750]
Sptbn1	0	0.56	0.987	0.457	0.0181579	not de	spectrin beta, non-erythrocytic 1 [Source:MGI Symbol;Acc:MGI:98388]
Crebbp	0	0	0.947	0.391	0.018254	not de	CREB binding protein [Source:MGI Symbol;Acc:MGI:1098280]
Cntn1	0	0.66	1	0.5	0.0190435	not de	contactin 1 [Source:MGI Symbol;Acc:MGI:105980]
Rundc3b	0	1.54	0.64	0.109	0.0196783	not de	RUN domain containing 3B [Source:MGI Symbol;Acc:MGI:2685286]
Tnpo1	0	0.97	0.773	0.217	0.0197077	not de	transportin 1 [Source:MGI Symbol;Acc:MGI:2681523]
Tle4	0	1.42	0.76	0.174	0.0197632	not de	transducin-like enhancer of split 4 [Source:MGI Symbol;Acc:MGI:104633]
Epha5	0	0.72	0.96	0.435	0.020055	not de	Eph receptor A5 [Source:MGI Symbol;Acc:MGI:99654]
Fut9	0	1.04	0.92	0.326	0.0203939	not de	fucosyltransferase 9 [Source:MGI Symbol;Acc:MGI:1330859]
Neto1	0	1.04	0.893	0.326	0.0226056	not de	neuropilin (NRP) and tolloid (TLL)-like 1 [Source:MGI Symbol;Acc:MGI:2180216]
Dpyd	0	0.35	0.96	0.391	0.0226558	not de	dihydropyrimidine dehydrogenase [Source:MGI Symbol;Acc:MGI:2139667]
Epha7	0	0.57	1	0.522	0.0227819	not de	Eph receptor A7 [Source:MGI Symbol;Acc:MGI:95276]
Ttc17	0	0.94	0.773	0.196	0.0229054	not de	tetratricopeptide repeat domain 17 [Source:MGI Symbol;Acc:MGI:1921819]
Thoc2	0	1.38	0.733	0.174	0.0234261	not de	THO complex 2 [Source:MGI Symbol;Acc:MGI:2442413]
Ythdc2	0	2.27	0.547	0.065	0.0236365	not de	YTH domain containing 2 [Source:MGI Symbol;Acc:MGI:2448561]
Cacna2d3	0	0.65	0.96	0.5	0.0246965	not de	calcium channel, voltage-dependent, alpha2/delta subunit 3 [Source:MGI Symbol;Acc:MGI:1338890]
Vps54	0	1.75	0.6	0.109	0.02473	not de	VPS54 GARP complex subunit [Source:MGI Symbol;Acc:MGI:2178798]
Chchd3	0	0.84	0.867	0.283	0.0251908	not de	coiled-coil-helix-coiled-coil-helix domain containing 3 [Source:MGI Symbol;Acc:MGI:1913325]
Grm7	0	0.51	1	0.804	0.0253208	not de	glutamate receptor, metabotropic 7 [Source:MGI Symbol;Acc:MGI:1351344]
Ppfia2	0	0.74	1	0.717	0.0256178	not de	protein tyrosine phosphatase, receptor type, f polypeptide (PTPRF), interacting protein (liprin), alpha 2 [Source:MGI Symbol;Acc:MGI:2443834]
Mllt3	0	0.96	0.907	0.326	0.0261191	not de	myeloid/lymphoid or mixed-lineage leukemia; translocated to, 3 [Source:MGI Symbol;Acc:MGI:1917372]
Dnajc1	0	0.83	0.96	0.391	0.0267164	not de	DnaJ heat shock protein family (Hsp40) member C1 [Source:MGI Symbol;Acc:MGI:103268]
Dock10	0	0.45	1	0.674	0.0288329	not de	dedicator of cytokinesis 10 [Source:MGI Symbol;Acc:MGI:2146320]
Ncam1	0	0.26	1	0.565	0.0290645	not de	neural cell adhesion molecule 1 [Source:MGI Symbol;Acc:MGI:97281]
Stag1	0	0.54	1	0.5	0.0295691	not de	STAG1 cohesin complex component [Source:MGI Symbol;Acc:MGI:1098658]
Luc7l2	0	0.42	0.973	0.391	0.0296792	not de	LUC7-like 2 (S. cerevisiae) [Source:MGI Symbol;Acc:MGI:2183260]
Smap2	0	1.39	0.68	0.109	0.0296918	not de	small ArfGAP 2 [Source:MGI Symbol;Acc:MGI:1917030]
Eif5b	0	3.58	0.4	0.022	0.0303502	not de	eukaryotic translation initiation factor 5B [Source:MGI Symbol;Acc:MGI:2441772]
Tmeff2	0	0.65	0.973	0.543	0.0305626	not de	transmembrane protein with EGF-like and two follistatin-like domains 2 [Source:MGI Symbol;Acc:MGI:1861735]
Map2k6	0	2.08	0.667	0.152	0.0308596	not de	mitogen-activated protein kinase kinase 6 [Source:MGI Symbol;Acc:MGI:1346870]
Itga8	0	0.74	0.96	0.478	0.0310065	not de	integrin alpha 8 [Source:MGI Symbol;Acc:MGI:109442]
Rit2	0	1.46	0.827	0.217	0.0312742	not de	Ras-like without CAAX 2 [Source:MGI Symbol;Acc:MGI:108054]
Sntg1	0	0.44	1	0.696	0.0314323	not de	syntrophin, gamma 1 [Source:MGI Symbol;Acc:MGI:1918346]
Pcdh17	0	1.16	0.853	0.217	0.0321638	not de	protocadherin 17 [Source:MGI Symbol;Acc:MGI:2684924]
Lrp1b	0	0.67	1	0.87	0.0339787	not de	low density lipoprotein-related protein 1B [Source:MGI Symbol;Acc:MGI:2151136]
Fbxl17	0	0.47	1	0.457	0.0359865	not de	F-box and leucine-rich repeat protein 17 [Source:MGI Symbol;Acc:MGI:1354704]
Slc16a7	0	0.68	0.92	0.283	0.0381687	not de	solute carrier family 16 (monocarboxylic acid transporters), member 7 [Source:MGI Symbol;Acc:MGI:1330284]
Pip5k1a	0	1.18	0.72	0.174	0.0390756	not de	phosphatidylinositol-4-phosphate 5-kinase, type 1 alpha [Source:MGI Symbol;Acc:MGI:107929]
Map3k7	0	3.32	0.387	0.022	0.0395105	not de	mitogen-activated protein kinase kinase kinase 7 [Source:MGI Symbol;Acc:MGI:1346877]
Sphkap	0	0.69	0.973	0.457	0.041776	not de	SPHK1 interactor, AKAP domain containing [Source:MGI Symbol;Acc:MGI:1924879]
Lingo2	0	0.69	1	0.87	0.0426545	not de	leucine rich repeat and Ig domain containing 2 [Source:MGI Symbol;Acc:MGI:2442298]
Zfp608	0	0.9	0.813	0.239	0.0442109	not de	zinc finger protein 608 [Source:MGI Symbol;Acc:MGI:2442338]
Wscd1	0	4.23	0.307	0	0.04526	not de	WSC domain containing 1 [Source:MGI Symbol;Acc:MGI:2448493]
Lrp11	0	1.23	0.52	0.087	0.0476099	not de	low density lipoprotein receptor-related protein 11 [Source:MGI Symbol;Acc:MGI:2442989]
Prkaa2	0	3.38	0.387	0.022	0.0480473	not de	protein kinase, AMP-activated, alpha 2 catalytic subunit [Source:MGI Symbol;Acc:MGI:1336173]
Scaf8	0	0.92	0.8	0.217	0.0492574	not de	SR-related CTD-associated factor 8 [Source:MGI Symbol;Acc:MGI:1925212]
Nckap1	0	0.82	0.947	0.37	0.0494404	not de	NCK-associated protein 1 [Source:MGI Symbol;Acc:MGI:1355333]
Unc79	0	0.37	0.987	0.435	0.0496697	not de	unc-79 homolog [Source:MGI Symbol;Acc:MGI:2684729]
Zbtb20	0	0.51	1	0.935	0.0500151	not de	zinc finger and BTB domain containing 20 [Source:MGI Symbol;Acc:MGI:1929213]
Prickle2	0	0.52	1	0.478	0.0508981	not de	prickle planar cell polarity protein 2 [Source:MGI Symbol;Acc:MGI:1925144]
Ftx	0	0.83	0.893	0.239	0.0534188	not de	Ftx transcript, Xist regulator, non-protein coding [Source:MGI Symbol;Acc:MGI:1926128]
Rapgef4	0	0.49	0.973	0.37	0.05375	not de	Rap guanine nucleotide exchange factor (GEF) 4 [Source:MGI Symbol;Acc:MGI:1917723]
Nceh1	0	3.97	0.293	0	0.0544904	not de	neutral cholesterol ester hydrolase 1 [Source:MGI Symbol;Acc:MGI:2443191]
Ascc3	0	0.99	0.747	0.196	0.0547755	not de	activating signal cointegrator 1 complex subunit 3 [Source:MGI Symbol;Acc:MGI:1925237]
Atp6v0e	0	4.09	0.293	0	0.0561447	not de	ATPase, H+ transporting, lysosomal V0 subunit E [Source:MGI Symbol;Acc:MGI:1328318]
Ehmt1	0	0.65	0.88	0.239	0.0562916	not de	euchromatic histone methyltransferase 1 [Source:MGI Symbol;Acc:MGI:1924933]
Zfp804a	0	0.92	0.84	0.283	0.057446	not de	zinc finger protein 804A [Source:MGI Symbol;Acc:MGI:2442949]
Nr3c2	0	0.69	1	0.739	0.0611868	not de	nuclear receptor subfamily 3, group C, member 2 [Source:MGI Symbol;Acc:MGI:99459]
Kdm4c	0	1.54	0.733	0.196	0.0617012	not de	lysine (K)-specific demethylase 4C [Source:MGI Symbol;Acc:MGI:1924054]
Sorbs2	0	0.57	1	0.543	0.0637492	not de	sorbin and SH3 domain containing 2 [Source:MGI Symbol;Acc:MGI:1924574]
Rfx3	0	0.58	1	0.783	0.0675866	not de	regulatory factor X, 3 (influences HLA class II expression) [Source:MGI Symbol;Acc:MGI:106582]
Kif5c	0	-0.05	0.933	0.261	0.0683742	not de	kinesin family member 5C [Source:MGI Symbol;Acc:MGI:1098269]
Cdh2	0	1.33	0.8	0.196	0.0750908	not de	cadherin 2 [Source:MGI Symbol;Acc:MGI:88355]
Ptprd	0	0.78	1	0.87	0.076907	not de	protein tyrosine phosphatase receptor type D [Source:MGI Symbol;Acc:MGI:97812]
Ankib1	0	1.12	0.72	0.174	0.0776486	not de	ankyrin repeat and IBR domain containing 1 [Source:MGI Symbol;Acc:MGI:1918047]
Usp32	0	0.91	0.773	0.283	0.0778538	not de	ubiquitin specific peptidase 32 [Source:MGI Symbol;Acc:MGI:2144475]
Ctnna2	0	0.58	1	0.63	0.0780016	not de	catenin alpha 2 [Source:MGI Symbol;Acc:MGI:88275]
Trpc1	0	2.41	0.493	0.043	0.0788479	not de	transient receptor potential cation channel, subfamily C, member 1 [Source:MGI Symbol;Acc:MGI:109528]
Ank2	0	0.51	1	0.783	0.0790836	not de	ankyrin 2, brain [Source:MGI Symbol;Acc:MGI:88025]
Celf2	0	0.53	1	1	0.080726	not de	CUGBP, Elav-like family member 2 [Source:MGI Symbol;Acc:MGI:1338822]
Lrpprc	0	1.76	0.587	0.087	0.0810706	not de	leucine-rich PPR-motif containing [Source:MGI Symbol;Acc:MGI:1919666]
Diaph2	0	0.65	0.947	0.435	0.0820501	not de	diaphanous related formin 2 [Source:MGI Symbol;Acc:MGI:1858500]
Akt3	0	0.33	1	0.609	0.0832334	not de	thymoma viral proto-oncogene 3 [Source:MGI Symbol;Acc:MGI:1345147]
Ahi1	0	0.74	0.973	0.391	0.0836749	not de	Abelson helper integration site 1 [Source:MGI Symbol;Acc:MGI:87971]
Lrch1	0	1.1	0.813	0.239	0.0876215	not de	leucine-rich repeats and calponin homology (CH) domain containing 1 [Source:MGI Symbol;Acc:MGI:2443390]
Fars2	0	0.16	0.947	0.326	0.0878104	not de	phenylalanine-tRNA synthetase 2, mitochondrial [Source:MGI Symbol;Acc:MGI:1917205]
Shprh	0	0.71	0.827	0.239	0.0879683	not de	SNF2 histone linker PHD RING helicase [Source:MGI Symbol;Acc:MGI:1917581]
Slc25a27	0	2.57	0.52	0.087	0.0890185	not de	solute carrier family 25, member 27 [Source:MGI Symbol;Acc:MGI:1921261]
Rnf217	0	2.55	0.56	0.13	0.0911949	not de	ring finger protein 217 [Source:MGI Symbol;Acc:MGI:3610311]
Trim44	0	1.13	0.76	0.196	0.0921868	not de	tripartite motif-containing 44 [Source:MGI Symbol;Acc:MGI:1931835]
Parp8	0	2.3	0.547	0.065	0.0953201	not de	poly (ADP-ribose) polymerase family, member 8 [Source:MGI Symbol;Acc:MGI:1098713]
Arid2	0	2.55	0.507	0.087	0.0982489	not de	AT-rich interaction domain 2 [Source:MGI Symbol;Acc:MGI:1924294]
Phlpp1	0	0.75	0.92	0.283	0.101814	not de	PH domain and leucine rich repeat protein phosphatase 1 [Source:MGI Symbol;Acc:MGI:2138327]
Sfmbt1	0	1.54	0.667	0.13	0.102708	not de	Scm-like with four mbt domains 1 [Source:MGI Symbol;Acc:MGI:1859609]
Stx12	0	4.25	0.28	0	0.103383	not de	syntaxin 12 [Source:MGI Symbol;Acc:MGI:1931027]
Mycbp2	0	0.44	1	0.63	0.103549	not de	MYC binding protein 2, E3 ubiquitin protein ligase [Source:MGI Symbol;Acc:MGI:2179432]
Ccdc85a	0	0.56	1	0.63	0.106656	not de	coiled-coil domain containing 85A [Source:MGI Symbol;Acc:MGI:2445069]
Fat4	0	1.44	0.627	0.152	0.107374	not de	FAT atypical cadherin 4 [Source:MGI Symbol;Acc:MGI:3045256]
Pcmtd1	0	1.53	0.72	0.174	0.107381	not de	protein-L-isoaspartate (D-aspartate) O-methyltransferase domain containing 1 [Source:MGI Symbol;Acc:MGI:2441773]
Epc2	0	2.38	0.52	0.087	0.117207	not de	enhancer of polycomb homolog 2 [Source:MGI Symbol;Acc:MGI:1278321]
Gpcpd1	0	1.14	0.493	0.087	0.118377	not de	glycerophosphocholine phosphodiesterase 1 [Source:MGI Symbol;Acc:MGI:104898]
Grik2	0	0.56	1	0.674	0.124358	not de	glutamate receptor, ionotropic, kainate 2 (beta 2) [Source:MGI Symbol;Acc:MGI:95815]
Micu3	0	0.94	0.613	0.109	0.124644	not de	mitochondrial calcium uptake family, member 3 [Source:MGI Symbol;Acc:MGI:1925756]
Atp11b	0	1.36	0.72	0.152	0.125093	not de	ATPase, class VI, type 11B [Source:MGI Symbol;Acc:MGI:1923545]
Car10	0	1.13	0.813	0.261	0.125341	not de	carbonic anhydrase 10 [Source:MGI Symbol;Acc:MGI:1919855]
Srsf10	0	3.13	0.413	0.043	0.130108	not de	serine and arginine-rich splicing factor 10 [Source:MGI Symbol;Acc:MGI:1333805]
Ocrl	0	1.79	0.547	0.087	0.130288	not de	OCRL, inositol polyphosphate-5-phosphatase [Source:MGI Symbol;Acc:MGI:109589]
Gprasp1	0	0.46	0.907	0.348	0.131368	not de	G protein-coupled receptor associated sorting protein 1 [Source:MGI Symbol;Acc:MGI:1917418]
Agtpbp1	0	0.8	0.827	0.261	0.131874	not de	ATP/GTP binding protein 1 [Source:MGI Symbol;Acc:MGI:2159437]
Plppr5	0	0.86	0.8	0.196	0.133268	not de	phospholipid phosphatase related 5 [Source:MGI Symbol;Acc:MGI:1923019]
Sidt1	0	0.8	0.853	0.217	0.135543	not de	SID1 transmembrane family, member 1 [Source:MGI Symbol;Acc:MGI:2443155]
Vgll4	0	1.95	0.573	0.109	0.136179	not de	vestigial like family member 4 [Source:MGI Symbol;Acc:MGI:2652840]
Eif2ak1	0	3.86	0.267	0	0.139562	not de	eukaryotic translation initiation factor 2 alpha kinase 1 [Source:MGI Symbol;Acc:MGI:1353448]
Ctnnb1	0	1.8	0.493	0.043	0.141355	not de	catenin beta 1 [Source:MGI Symbol;Acc:MGI:88276]
Zfhx4	0	1.9	0.573	0.109	0.143323	not de	zinc finger homeodomain 4 [Source:MGI Symbol;Acc:MGI:2137668]
Dimt1	0	3.9	0.267	0	0.144326	not de	DIM1 rRNA methyltransferase and ribosome maturation factor [Source:MGI Symbol;Acc:MGI:1913504]
Gnaq	0	0.34	0.987	0.5	0.149227	not de	guanine nucleotide binding protein, alpha q polypeptide [Source:MGI Symbol;Acc:MGI:95776]
Glb1	0	3.85	0.267	0	0.149433	not de	galactosidase, beta 1 [Source:MGI Symbol;Acc:MGI:88151]
Cdc42bpa	0	0.62	0.987	0.478	0.150642	not de	CDC42 binding protein kinase alpha [Source:MGI Symbol;Acc:MGI:2441841]
Phip	0	1.15	0.84	0.239	0.152377	not de	pleckstrin homology domain interacting protein [Source:MGI Symbol;Acc:MGI:1932404]
Cdc73	0	1.38	0.653	0.13	0.162399	not de	cell division cycle 73, Paf1/RNA polymerase II complex component [Source:MGI Symbol;Acc:MGI:2384876]
Gpr158	0	0.68	0.947	0.435	0.163805	not de	G protein-coupled receptor 158 [Source:MGI Symbol;Acc:MGI:2441697]
Ppp1r12b	0	0.33	0.92	0.37	0.165707	not de	protein phosphatase 1, regulatory subunit 12B [Source:MGI Symbol;Acc:MGI:1916417]
Snap25	0	0.59	1	0.435	0.165936	not de	synaptosomal-associated protein 25 [Source:MGI Symbol;Acc:MGI:98331]
Grm1	0	0.59	0.987	0.652	0.166705	not de	glutamate receptor, metabotropic 1 [Source:MGI Symbol;Acc:MGI:1351338]
Sybu	0	0.3	0.987	0.435	0.17103	not de	syntabulin (syntaxin-interacting) [Source:MGI Symbol;Acc:MGI:2442392]
8030462N17Rik	0	1.07	0.64	0.13	0.176485	not de
Mbtd1	0	1.03	0.747	0.152	0.177066	not de	mbt domain containing 1 [Source:MGI Symbol;Acc:MGI:2143977]
Mrtfb	0	0.49	0.987	0.5	0.177218	not de	myocardin related transcription factor B [Source:MGI Symbol;Acc:MGI:3050795]
Gm12353	0	3.62	0.333	0.022	0.18056	not de	predicted gene 12353 [Source:MGI Symbol;Acc:MGI:3699710]
Sorbs1	0	0.62	0.987	0.587	0.182614	not de	sorbin and SH3 domain containing 1 [Source:MGI Symbol;Acc:MGI:700014]
Sept2	0	2.93	0.36	0.022	0.185147	not de
Gpm6a	0	0.71	0.987	0.478	0.189569	not de	glycoprotein m6a [Source:MGI Symbol;Acc:MGI:107671]
Chd6	0	0.92	0.747	0.196	0.189834	not de	chromodomain helicase DNA binding protein 6 [Source:MGI Symbol;Acc:MGI:1918639]
Slc35f4	0	0.97	0.813	0.261	0.191065	not de	solute carrier family 35, member F4 [Source:MGI Symbol;Acc:MGI:1922538]
Rnf170	0	3.89	0.253	0	0.193156	not de	ring finger protein 170 [Source:MGI Symbol;Acc:MGI:1924983]
Mcu	0	0.78	0.867	0.261	0.195279	not de	mitochondrial calcium uniporter [Source:MGI Symbol;Acc:MGI:3026965]
Zfp148	0	0.04	0.987	0.348	0.197432	not de	zinc finger protein 148 [Source:MGI Symbol;Acc:MGI:1332234]
Atp2b1	0	0.6	0.987	0.478	0.197546	not de	ATPase, Ca++ transporting, plasma membrane 1 [Source:MGI Symbol;Acc:MGI:104653]
Sertad2	0	5.19	0.267	0	0.199273	not de	SERTA domain containing 2 [Source:MGI Symbol;Acc:MGI:1931026]
Slc24a3	0	0.39	0.933	0.348	0.199935	not de	solute carrier family 24 (sodium/potassium/calcium exchanger), member 3 [Source:MGI Symbol;Acc:MGI:2137513]
Chn1	0	0.25	0.933	0.37	0.199975	not de	chimerin 1 [Source:MGI Symbol;Acc:MGI:1915674]
Mapkap1	0	0.8	0.693	0.174	0.200714	not de	mitogen-activated protein kinase associated protein 1 [Source:MGI Symbol;Acc:MGI:2444554]
Gabra2	0	0.47	0.907	0.391	0.201814	not de	gamma-aminobutyric acid type A receptor subunit alpha 2 [Source:MGI Symbol;Acc:MGI:95614]
Gbf1	0	0.88	0.76	0.174	0.202725	not de	golgi-specific brefeldin A-resistance factor 1 [Source:MGI Symbol;Acc:MGI:1861607]
Pcsk2	0	0.62	0.947	0.435	0.205558	not de	proprotein convertase subtilisin/kexin type 2 [Source:MGI Symbol;Acc:MGI:97512]
Pak2	0	3.32	0.36	0.022	0.206677	not de	p21 (RAC1) activated kinase 2 [Source:MGI Symbol;Acc:MGI:1339984]
Pcca	0	1.28	0.68	0.239	0.212222	not de	propionyl-Coenzyme A carboxylase, alpha polypeptide [Source:MGI Symbol;Acc:MGI:97499]
Relch	0	1.31	0.76	0.196	0.221187	not de	RAB11 binding and LisH domain, coiled-coil and HEAT repeat containing [Source:MGI Symbol;Acc:MGI:1922832]
Lcor	0	0.59	0.827	0.326	0.222754	not de	ligand dependent nuclear receptor corepressor [Source:MGI Symbol;Acc:MGI:2443930]
Kcnab1	0	0.56	0.987	0.457	0.224452	not de	potassium voltage-gated channel, shaker-related subfamily, beta member 1 [Source:MGI Symbol;Acc:MGI:109155]
Tenm1	0	0.43	0.96	0.478	0.225449	not de	teneurin transmembrane protein 1 [Source:MGI Symbol;Acc:MGI:1345185]
Abi1	0	0.83	0.867	0.304	0.235294	not de	abl interactor 1 [Source:MGI Symbol;Acc:MGI:104913]
Eif3h	0	-0.35	0.333	0.043	0.240152	not de	eukaryotic translation initiation factor 3, subunit H [Source:MGI Symbol;Acc:MGI:1915385]
Cdh11	0	1.2	0.8	0.217	0.241927	not de	cadherin 11 [Source:MGI Symbol;Acc:MGI:99217]
Tbc1d9	0	4.15	0.24	0	0.246391	not de	TBC1 domain family, member 9 [Source:MGI Symbol;Acc:MGI:1918560]
Esyt2	0	0.62	0.827	0.196	0.248168	not de	extended synaptotagmin-like protein 2 [Source:MGI Symbol;Acc:MGI:1261845]
Cabin1	0	0.93	0.72	0.152	0.248561	not de	calcineurin binding protein 1 [Source:MGI Symbol;Acc:MGI:1298375]
Phf12	0	2.17	0.493	0.065	0.250623	not de	PHD finger protein 12 [Source:MGI Symbol;Acc:MGI:1924057]
Fubp1	0	0.67	0.773	0.196	0.255683	not de	far upstream element (FUSE) binding protein 1 [Source:MGI Symbol;Acc:MGI:1196294]
Ptchd4	0	0.59	1	0.522	0.262749	not de	patched domain containing 4 [Source:MGI Symbol;Acc:MGI:1920485]
Robo2	0	0.71	0.973	0.543	0.265079	not de	roundabout guidance receptor 2 [Source:MGI Symbol;Acc:MGI:1890110]
Adk	0	0.26	0.827	0.283	0.272157	not de	adenosine kinase [Source:MGI Symbol;Acc:MGI:87930]
Magi2	0	0.42	1	0.848	0.272974	not de	membrane associated guanylate kinase, WW and PDZ domain containing 2 [Source:MGI Symbol;Acc:MGI:1354953]
Afdn	0	0.38	0.84	0.283	0.275527	not de	afadin, adherens junction formation factor [Source:MGI Symbol;Acc:MGI:1314653]
Hdac8	0	0.59	0.947	0.391	0.283924	not de	histone deacetylase 8 [Source:MGI Symbol;Acc:MGI:1917565]
Scn2a	0	0.25	0.973	0.435	0.289316	not de	sodium channel, voltage-gated, type II, alpha [Source:MGI Symbol;Acc:MGI:98248]
Rims1	0	0.51	1	0.717	0.289452	not de	regulating synaptic membrane exocytosis 1 [Source:MGI Symbol;Acc:MGI:2152971]
Spidr	0	4.3	0.253	0	0.290122	not de	scaffolding protein involved in DNA repair [Source:MGI Symbol;Acc:MGI:1924834]
Itsn1	0	0.05	0.987	0.391	0.294532	not de	intersectin 1 (SH3 domain protein 1A) [Source:MGI Symbol;Acc:MGI:1338069]
Usp9x	0	1.12	0.76	0.217	0.297289	not de	ubiquitin specific peptidase 9, X chromosome [Source:MGI Symbol;Acc:MGI:894681]
Gm15564	0	-3.96	0.173	0.435	0.307142	not de	predicted gene 15564 [Source:MGI Symbol;Acc:MGI:3783013]
Atp6v1b2	0	2.31	0.48	0.065	0.309616	not de	ATPase, H+ transporting, lysosomal V1 subunit B2 [Source:MGI Symbol;Acc:MGI:109618]
Ston2	0	1.65	0.587	0.13	0.312459	not de	stonin 2 [Source:MGI Symbol;Acc:MGI:1918272]
Kdm7a	0	1.12	0.72	0.217	0.314772	not de	lysine (K)-specific demethylase 7A [Source:MGI Symbol;Acc:MGI:2443388]
Herc4	0	2.23	0.52	0.087	0.31609	not de	hect domain and RLD 4 [Source:MGI Symbol;Acc:MGI:1914595]
Nalcn	0	0.38	0.973	0.391	0.318946	not de	sodium leak channel, non-selective [Source:MGI Symbol;Acc:MGI:2444306]
Prrc2b	0	0.45	0.733	0.196	0.324467	not de	proline-rich coiled-coil 2B [Source:MGI Symbol;Acc:MGI:1923304]
Snhg14	0	0.43	1	0.674	0.325744	not de	small nucleolar RNA host gene 14 [Source:MGI Symbol;Acc:MGI:1289201]
Adgrl3	0	0.32	1	0.565	0.335069	not de	adhesion G protein-coupled receptor L3 [Source:MGI Symbol;Acc:MGI:2441950]
Osbpl6	0	0.16	0.867	0.304	0.340254	not de	oxysterol binding protein-like 6 [Source:MGI Symbol;Acc:MGI:2139014]
Cyp7b1	0	0.78	0.933	0.413	0.346094	not de	cytochrome P450, family 7, subfamily b, polypeptide 1 [Source:MGI Symbol;Acc:MGI:104978]
Clvs1	0	0.51	0.76	0.239	0.381686	not de	clavesin 1 [Source:MGI Symbol;Acc:MGI:1921688]
Nrip1	0	1.21	0.387	0.043	0.39275	not de	nuclear receptor interacting protein 1 [Source:MGI Symbol;Acc:MGI:1315213]
Cdh9	0	0.86	0.92	0.348	0.409554	not de	cadherin 9 [Source:MGI Symbol;Acc:MGI:107433]
Inpp4b	0	0.57	0.88	0.391	0.417871	not de	inositol polyphosphate-4-phosphatase, type II [Source:MGI Symbol;Acc:MGI:2158925]
Wdr92	0	4.14	0.24	0	0.423452	not de
Trip11	0	1.94	0.52	0.087	0.427535	not de	thyroid hormone receptor interactor 11 [Source:MGI Symbol;Acc:MGI:1924393]
Gmds	0	1.14	0.707	0.152	0.440022	not de	GDP-mannose 4, 6-dehydratase [Source:MGI Symbol;Acc:MGI:1891112]
Ddhd1	0	0.91	0.733	0.196	0.440311	not de	DDHD domain containing 1 [Source:MGI Symbol;Acc:MGI:2150302]
Tanc2	0	0.25	1	0.522	0.443552	not de	tetratricopeptide repeat, ankyrin repeat and coiled-coil containing 2 [Source:MGI Symbol;Acc:MGI:2444121]
Sppl3	0	1.67	0.547	0.109	0.452439	not de	signal peptide peptidase 3 [Source:MGI Symbol;Acc:MGI:1891433]
Rtn4	0	0.74	0.733	0.152	0.464004	not de	reticulon 4 [Source:MGI Symbol;Acc:MGI:1915835]
Etnk1	0	0.53	0.653	0.109	0.467173	not de	ethanolamine kinase 1 [Source:MGI Symbol;Acc:MGI:1922570]
Ptk2	0	0.19	1	0.5	0.472458	not de	PTK2 protein tyrosine kinase 2 [Source:MGI Symbol;Acc:MGI:95481]
Nup98	0	0.92	0.64	0.174	0.474711	not de	nucleoporin 98 [Source:MGI Symbol;Acc:MGI:109404]
Dlg2	0	0.5	1	0.978	0.476026	not de	discs large MAGUK scaffold protein 2 [Source:MGI Symbol;Acc:MGI:1344351]
Heatr6	0	3.9	0.24	0	0.478553	not de	HEAT repeat containing 6 [Source:MGI Symbol;Acc:MGI:1919790]
Papola	0	0.67	0.787	0.239	0.482457	not de	poly (A) polymerase alpha [Source:MGI Symbol;Acc:MGI:109301]
Psma2	0	4	0.24	0	0.485338	not de	proteasome subunit alpha 2 [Source:MGI Symbol;Acc:MGI:104885]
Stau2	0	0.38	0.933	0.348	0.492455	not de	staufen double-stranded RNA binding protein 2 [Source:MGI Symbol;Acc:MGI:1352508]
Ssbp2	0	0.44	0.96	0.435	0.49267	not de	single-stranded DNA binding protein 2 [Source:MGI Symbol;Acc:MGI:1914220]
Lmbrd1	0	2.08	0.48	0.065	0.496167	not de	LMBR1 domain containing 1 [Source:MGI Symbol;Acc:MGI:1915671]
Cadps	0	0.2	1	0.565	0.501442	not de	Ca2+-dependent secretion activator [Source:MGI Symbol;Acc:MGI:1350922]
Metap2	0	2.16	0.48	0.065	0.525951	not de	methionine aminopeptidase 2 [Source:MGI Symbol;Acc:MGI:1929701]
Usp34	0	0.39	0.973	0.478	0.53148	not de	ubiquitin specific peptidase 34 [Source:MGI Symbol;Acc:MGI:109473]
Tsc22d2	0	0.88	0.653	0.152	0.533217	not de	TSC22 domain family, member 2 [Source:MGI Symbol;Acc:MGI:1919283]
Lin7a	0	1.98	0.48	0.043	0.541865	not de	lin-7 homolog A, crumbs cell polarity complex component [Source:MGI Symbol;Acc:MGI:2135609]
Atp2b3	0	0.34	0.787	0.326	0.544178	not de	ATPase, Ca++ transporting, plasma membrane 3 [Source:MGI Symbol;Acc:MGI:1347353]
Aak1	0	0.48	0.987	0.478	0.552246	not de	AP2 associated kinase 1 [Source:MGI Symbol;Acc:MGI:1098687]
Scn1a	0	1.65	0.64	0.174	0.557101	not de	sodium channel, voltage-gated, type I, alpha [Source:MGI Symbol;Acc:MGI:98246]
Ncam2	0	0.66	0.987	0.587	0.572092	not de	neural cell adhesion molecule 2 [Source:MGI Symbol;Acc:MGI:97282]
Carmil1	0	0.38	0.947	0.413	0.587658	not de	capping protein regulator and myosin 1 linker 1 [Source:MGI Symbol;Acc:MGI:1915982]
Zfp451	0	1.75	0.493	0.065	0.592972	not de	zinc finger protein 451 [Source:MGI Symbol;Acc:MGI:2137896]
Sos2	0	1.54	0.56	0.109	0.600729	not de	SOS Ras/Rho guanine nucleotide exchange factor 2 [Source:MGI Symbol;Acc:MGI:98355]
Fut8	0	0.45	0.893	0.304	0.600891	not de	fucosyltransferase 8 [Source:MGI Symbol;Acc:MGI:1858901]
Rcl1	0	3.8	0.24	0	0.602483	not de	RNA terminal phosphate cyclase-like 1 [Source:MGI Symbol;Acc:MGI:1913275]
Snrnp200	0	3.7	0.227	0	0.607857	not de	small nuclear ribonucleoprotein 200 (U5) [Source:MGI Symbol;Acc:MGI:2444401]
Phka1	0	4.94	0.24	0	0.607987	not de	phosphorylase kinase alpha 1 [Source:MGI Symbol;Acc:MGI:97576]
Rimklb	0	3.73	0.24	0	0.611433	not de	ribosomal modification protein rimK-like family member B [Source:MGI Symbol;Acc:MGI:1918325]
Kcnb2	0	0.63	0.973	0.522	0.612818	not de	potassium voltage gated channel, Shab-related subfamily, member 2 [Source:MGI Symbol;Acc:MGI:99632]
Pura	0	1.76	0.467	0.043	0.614543	not de	purine rich element binding protein A [Source:MGI Symbol;Acc:MGI:103079]
Atp8a2	0	0.86	0.8	0.217	0.614638	not de	ATPase, aminophospholipid transporter-like, class I, type 8A, member 2 [Source:MGI Symbol;Acc:MGI:1354710]
Rgl1	0	0.47	0.893	0.326	0.620625	not de	ral guanine nucleotide dissociation stimulator,-like 1 [Source:MGI Symbol;Acc:MGI:107484]
Vav3	0	0.79	0.88	0.348	0.620981	not de	vav 3 oncogene [Source:MGI Symbol;Acc:MGI:1888518]
Dot1l	0	1.78	0.587	0.13	0.626527	not de	DOT1 like histone lysine methyltransferase [Source:MGI Symbol;Acc:MGI:2143886]
Klhdc2	0	3.74	0.24	0	0.636039	not de	kelch domain containing 2 [Source:MGI Symbol;Acc:MGI:1916804]
Nbea	0	0.41	1	0.783	0.636805	not de	neurobeachin [Source:MGI Symbol;Acc:MGI:1347075]
Pdss2	0	0.8	0.72	0.217	0.644491	not de	prenyl (solanesyl) diphosphate synthase, subunit 2 [Source:MGI Symbol;Acc:MGI:1918615]
Ubr5	0	0.31	0.84	0.326	0.650737	not de	ubiquitin protein ligase E3 component n-recognin 5 [Source:MGI Symbol;Acc:MGI:1918040]
Foxo3	0	1.07	0.573	0.152	0.665019	not de	forkhead box O3 [Source:MGI Symbol;Acc:MGI:1890081]
Ncoa1	0	0.44	0.96	0.5	0.666881	not de	nuclear receptor coactivator 1 [Source:MGI Symbol;Acc:MGI:1276523]
Fgf12	0	0.41	1	0.522	0.666886	not de	fibroblast growth factor 12 [Source:MGI Symbol;Acc:MGI:109183]
Nexmif	0	1.6	0.64	0.174	0.667406	not de	neurite extension and migration factor [Source:MGI Symbol;Acc:MGI:2148050]
Cwf19l2	0	2.49	0.44	0.065	0.670688	not de	CWF19 like cell cycle control factor 2 [Source:MGI Symbol;Acc:MGI:1918023]
Slc2a13	0	0.47	0.987	0.5	0.671727	not de	solute carrier family 2 (facilitated glucose transporter), member 13 [Source:MGI Symbol;Acc:MGI:2146030]
Rars	0	3.76	0.24	0	0.67555	not de
Oxr1	0	0.67	0.907	0.348	0.683031	not de	oxidation resistance 1 [Source:MGI Symbol;Acc:MGI:2179326]
Xkr4	0	0.63	0.987	0.652	0.68963	not de	X-linked Kx blood group related 4 [Source:MGI Symbol;Acc:MGI:3528744]
Alkbh8	0	3.16	0.32	0.022	0.694733	not de	alkB homolog 8, tRNA methyltransferase [Source:MGI Symbol;Acc:MGI:1914917]
Tut7	0	3.17	0.307	0.022	0.696955	not de	terminal uridylyl transferase 7 [Source:MGI Symbol;Acc:MGI:2387179]
Fmnl2	0	0.59	0.867	0.283	0.698522	not de	formin-like 2 [Source:MGI Symbol;Acc:MGI:1918659]
Snap91	0	0.05	0.907	0.326	0.69907	not de	synaptosomal-associated protein 91 [Source:MGI Symbol;Acc:MGI:109132]
Pcgf3	0	3.15	0.32	0.022	0.707827	not de	polycomb group ring finger 3 [Source:MGI Symbol;Acc:MGI:1916837]
Gm20732	0	3.79	0.227	0	0.709968	not de	predicted gene 20732 [Source:MGI Symbol;Acc:MGI:5318559]
Atf6	0	0.4	0.92	0.326	0.710706	not de	activating transcription factor 6 [Source:MGI Symbol;Acc:MGI:1926157]
Fam220a	0	3.07	0.333	0.022	0.717022	not de	family with sequence similarity 220, member A [Source:MGI Symbol;Acc:MGI:1914488]
1700025G04Rik	0	0.61	0.747	0.239	0.717183	not de	RIKEN cDNA 1700025G04 gene [Source:MGI Symbol;Acc:MGI:1916649]
Satb1	0	3.87	0.24	0	0.72067	not de	special AT-rich sequence binding protein 1 [Source:MGI Symbol;Acc:MGI:105084]
Gria4	0	1.6	0.6	0.13	0.721143	not de	glutamate receptor, ionotropic, AMPA4 (alpha 4) [Source:MGI Symbol;Acc:MGI:95811]
Cpeb3	0	0.4	0.84	0.326	0.721484	not de	cytoplasmic polyadenylation element binding protein 3 [Source:MGI Symbol;Acc:MGI:2443075]
Ncor1	0	0.47	0.933	0.348	0.721933	not de	nuclear receptor co-repressor 1 [Source:MGI Symbol;Acc:MGI:1349717]
Pde7b	0	0.69	0.867	0.261	0.725004	not de	phosphodiesterase 7B [Source:MGI Symbol;Acc:MGI:1352752]
Dip2c	0	0.23	1	0.63	0.726179	not de	disco interacting protein 2 homolog C [Source:MGI Symbol;Acc:MGI:1920179]
Clint1	0	1.85	0.573	0.13	0.731803	not de	clathrin interactor 1 [Source:MGI Symbol;Acc:MGI:2144243]
Trim9	0	0.34	0.987	0.478	0.732917	not de	tripartite motif-containing 9 [Source:MGI Symbol;Acc:MGI:2137354]
Tafa2	0	0.58	1	0.761	0.735544	not de	TAFA chemokine like family member 2 [Source:MGI Symbol;Acc:MGI:2143691]
Rora	0	0.73	1	0.587	0.739904	not de	RAR-related orphan receptor alpha [Source:MGI Symbol;Acc:MGI:104661]
Frmd5	0	0.35	1	0.543	0.776233	not de	FERM domain containing 5 [Source:MGI Symbol;Acc:MGI:2442557]
Ptprr	0	1.63	0.52	0.087	0.787917	not de	protein tyrosine phosphatase receptor type R [Source:MGI Symbol;Acc:MGI:109559]
Dyrk1a	0	0.17	0.867	0.348	0.788043	not de	dual-specificity tyrosine phosphorylation regulated kinase 1a [Source:MGI Symbol;Acc:MGI:1330299]
Mpped2	0	0.96	0.813	0.239	0.79193	not de	metallophosphoesterase domain containing 2 [Source:MGI Symbol;Acc:MGI:1924265]
Stxbp6	0	0.48	0.987	0.565	0.796632	not de	syntaxin binding protein 6 (amisyn) [Source:MGI Symbol;Acc:MGI:2384963]
Vti1a	0	0.51	0.933	0.435	0.807522	not de	vesicle transport through interaction with t-SNAREs 1A [Source:MGI Symbol;Acc:MGI:1855699]
Aff4	0	0.73	0.8	0.196	0.824259	not de	AF4/FMR2 family, member 4 [Source:MGI Symbol;Acc:MGI:2136171]
Pip5k1b	0	0.27	0.987	0.587	0.827056	not de	phosphatidylinositol-4-phosphate 5-kinase, type 1 beta [Source:MGI Symbol;Acc:MGI:107930]
Ano3	0	0.38	0.96	0.435	0.83032	not de	anoctamin 3 [Source:MGI Symbol;Acc:MGI:3613666]
Arfgef3	0	0.67	0.84	0.283	0.836734	not de	ARFGEF family member 3 [Source:MGI Symbol;Acc:MGI:106387]
Cpne4	0	0.63	0.867	0.304	0.841917	not de	copine IV [Source:MGI Symbol;Acc:MGI:1921270]
Azi2	0	2.84	0.32	0.022	0.844019	not de	5-azacytidine induced gene 2 [Source:MGI Symbol;Acc:MGI:1351332]
Unc80	0	0.35	1	0.478	0.860881	not de	unc-80, NALCN activator [Source:MGI Symbol;Acc:MGI:2652882]
Ppp3cb	0	1.21	0.68	0.196	0.87863	not de	protein phosphatase 3, catalytic subunit, beta isoform [Source:MGI Symbol;Acc:MGI:107163]
Nav3	0	0.47	0.987	0.63	0.897629	not de	neuron navigator 3 [Source:MGI Symbol;Acc:MGI:2183703]
Gpbp1	0	2.28	0.467	0.087	0.900058	not de	GC-rich promoter binding protein 1 [Source:MGI Symbol;Acc:MGI:1920524]
Spock3	0	0.77	0.84	0.391	0.901028	not de	sparc/osteonectin, cwcv and kazal-like domains proteoglycan 3 [Source:MGI Symbol;Acc:MGI:1920152]
Wdr12	0	3.25	0.32	0.022	0.921533	not de	WD repeat domain 12 [Source:MGI Symbol;Acc:MGI:1927241]
Macrod2	0	0.35	1	0.652	0.922288	not de	mono-ADP ribosylhydrolase 2 [Source:MGI Symbol;Acc:MGI:1920149]
Plppr1	0	0.76	0.68	0.174	0.928419	not de	phospholipid phosphatase related 1 [Source:MGI Symbol;Acc:MGI:2445015]
Dok6	0	0.47	1	0.543	0.934062	not de	docking protein 6 [Source:MGI Symbol;Acc:MGI:3639495]
Ralgapa2	0	0.36	0.973	0.5	0.948066	not de	Ral GTPase activating protein, alpha subunit 2 (catalytic) [Source:MGI Symbol;Acc:MGI:3036245]
Mbd5	0	0.31	0.987	0.543	0.970743	not de	methyl-CpG binding domain protein 5 [Source:MGI Symbol;Acc:MGI:2138934]
Fermt2	0	2.47	0.413	0.043	0.981732	not de	fermitin family member 2 [Source:MGI Symbol;Acc:MGI:2385001]
Ptpn4	0	0.67	0.693	0.13	0.983804	not de	protein tyrosine phosphatase, non-receptor type 4 [Source:MGI Symbol;Acc:MGI:1099792]
Tmem150c	0	1.14	0.747	0.217	0.985923	not de	transmembrane protein 150C [Source:MGI Symbol;Acc:MGI:3041258]
Ptcd3	0	1.56	0.52	0.087	0.986553	not de	pentatricopeptide repeat domain 3 [Source:MGI Symbol;Acc:MGI:1917206]
Ptpn12	0	1.39	0.64	0.174	1	not de	protein tyrosine phosphatase, non-receptor type 12 [Source:MGI Symbol;Acc:MGI:104673]
Togaram1	0	0.3	0.44	0.087	1	not de	TOG array regulator of axonemal microtubules 1 [Source:MGI Symbol;Acc:MGI:2684313]
Chl1	0	0.22	0.907	0.348	1	not de	cell adhesion molecule L1-like [Source:MGI Symbol;Acc:MGI:1098266]
Gemin5	0	3.59	0.213	0	1	not de	gem nuclear organelle associated protein 5 [Source:MGI Symbol;Acc:MGI:2449311]
Sema5a	0	0.25	1	0.609	1	not de	sema domain, seven thrombospondin repeats (type 1 and type 1-like), transmembrane domain (TM) and short cytoplasmic domain, (semaphorin) 5A [Source:MGI Symbol;Acc:MGI:107556]
Adcy2	0	0.4	1	0.609	1	not de	adenylate cyclase 2 [Source:MGI Symbol;Acc:MGI:99676]
Gm38394	0	1.17	0.653	0.13	1	not de
Zfp160	0	3.13	0.32	0.022	1	not de	zinc finger protein 160 [Source:MGI Symbol;Acc:MGI:108187]
Larp1b	0	3.59	0.227	0	1	not de	La ribonucleoprotein 1B [Source:MGI Symbol;Acc:MGI:1914604]
Fam171b	0	0.62	0.56	0.13	1	not de	family with sequence similarity 171, member B [Source:MGI Symbol;Acc:MGI:2444579]
Rab10	0	0.34	0.787	0.196	1	not de	RAB10, member RAS oncogene family [Source:MGI Symbol;Acc:MGI:105066]
Pum2	0	0.88	0.707	0.174	1	not de	pumilio RNA-binding family member 2 [Source:MGI Symbol;Acc:MGI:1931751]
Psen1	0	1.95	0.52	0.109	1	not de	presenilin 1 [Source:MGI Symbol;Acc:MGI:1202717]
Cacna2d1	0	0.53	1	0.63	1	not de	calcium channel, voltage-dependent, alpha2/delta subunit 1 [Source:MGI Symbol;Acc:MGI:88295]
Mapre3	0	1.55	0.64	0.196	1	not de	microtubule-associated protein, RP/EB family, member 3 [Source:MGI Symbol;Acc:MGI:2140967]
Fry	0	0.22	1	0.522	1	not de	FRY microtubule binding protein [Source:MGI Symbol;Acc:MGI:2443895]
Exoc6	0	0.94	0.68	0.152	1	not de	exocyst complex component 6 [Source:MGI Symbol;Acc:MGI:1351611]
Mkx	0	0.84	0.827	0.261	1	not de	mohawk homeobox [Source:MGI Symbol;Acc:MGI:2687286]
Csnk1g1	0	0.14	0.893	0.304	1	not de	casein kinase 1, gamma 1 [Source:MGI Symbol;Acc:MGI:2660884]
Agfg1	0	0.84	0.56	0.065	1	not de	ArfGAP with FG repeats 1 [Source:MGI Symbol;Acc:MGI:1333754]
Pcm1	0	0.67	0.773	0.217	1	not de	pericentriolar material 1 [Source:MGI Symbol;Acc:MGI:1277958]
Nlk	0	0.75	0.733	0.283	1	not de	nemo like kinase [Source:MGI Symbol;Acc:MGI:1201387]
Mnat1	0	1.04	0.707	0.196	1	not de	menage a trois 1 [Source:MGI Symbol;Acc:MGI:106207]
Map7d2	0	0.95	0.52	0.109	1	not de	MAP7 domain containing 2 [Source:MGI Symbol;Acc:MGI:1917474]
Pdzrn4	0	3.31	0.373	0.065	1	not de	PDZ domain containing RING finger 4 [Source:MGI Symbol;Acc:MGI:3056996]
A830018L16Rik	0	0.37	0.96	0.457	1	not de	RIKEN cDNA A830018L16 gene [Source:MGI Symbol;Acc:MGI:2444149]
Sgip1	0	0.31	1	0.522	1	not de	SH3-domain GRB2-like (endophilin) interacting protein 1 [Source:MGI Symbol;Acc:MGI:1920344]
Sgk3	0	3.91	0.213	0	1	not de	serum/glucocorticoid regulated kinase 3 [Source:MGI Symbol;Acc:MGI:2182368]
Plcb1	0	0.45	1	0.783	1	not de	phospholipase C, beta 1 [Source:MGI Symbol;Acc:MGI:97613]
Glod4	0	0.7	0.573	0.174	1	not de	glyoxalase domain containing 4 [Source:MGI Symbol;Acc:MGI:1914451]
Zc3h12b	0	0.4	0.773	0.261	1	not de	zinc finger CCCH-type containing 12B [Source:MGI Symbol;Acc:MGI:2442133]
Cep170	0	1.22	0.613	0.13	1	not de	centrosomal protein 170 [Source:MGI Symbol;Acc:MGI:1918348]
Pak3	0	0.26	0.88	0.37	1	not de	p21 (RAC1) activated kinase 3 [Source:MGI Symbol;Acc:MGI:1339656]
Tbc1d10b	0	3.46	0.2	0	1	not de	TBC1 domain family, member 10b [Source:MGI Symbol;Acc:MGI:1915699]
Fam135b	0	0.32	1	0.652	1	not de	family with sequence similarity 135, member B [Source:MGI Symbol;Acc:MGI:1917613]
Map2	0	0.41	1	0.543	1	not de	microtubule-associated protein 2 [Source:MGI Symbol;Acc:MGI:97175]
Osbp2	0	0.18	1	0.478	1	not de	oxysterol binding protein 2 [Source:MGI Symbol;Acc:MGI:1921559]
Gmps	0	3.9	0.213	0	1	not de	guanine monophosphate synthetase [Source:MGI Symbol;Acc:MGI:2448526]
Malat1	0	-0.62	1	1	1	not de	metastasis associated lung adenocarcinoma transcript 1 (non-coding RNA) [Source:MGI Symbol;Acc:MGI:1919539]
Dapk1	0	0.33	1	0.565	1	not de	death associated protein kinase 1 [Source:MGI Symbol;Acc:MGI:1916885]
Nbr1	0	2.31	0.453	0.087	1	not de	NBR1, autophagy cargo receptor [Source:MGI Symbol;Acc:MGI:108498]
Drg1	0	2.85	0.307	0.022	1	not de	developmentally regulated GTP binding protein 1 [Source:MGI Symbol;Acc:MGI:1343297]
Zfp943	0	2.57	0.36	0.043	1	not de	zinc finger prtoein 943 [Source:MGI Symbol;Acc:MGI:1921920]
Arid4b	0	0.8	0.773	0.217	1	not de	AT-rich interaction domain 4B [Source:MGI Symbol;Acc:MGI:2137512]
Tnr	0	0.35	1	0.761	1	not de	tenascin R [Source:MGI Symbol;Acc:MGI:99516]
Sec61a2	0	2.02	0.507	0.109	1	not de	SEC61 translocon subunit alpha 2 [Source:MGI Symbol;Acc:MGI:1931071]
Otud7a	0	0.31	1	0.652	1	not de	OTU domain containing 7A [Source:MGI Symbol;Acc:MGI:2158505]
Tcea1	0	2.6	0.347	0.022	1	not de	transcription elongation factor A (SII) 1 [Source:MGI Symbol;Acc:MGI:1196624]
Gabrb2	0	0.42	0.987	0.435	1	not de	gamma-aminobutyric acid type A receptor subunit beta 2 [Source:MGI Symbol;Acc:MGI:95620]
Itfg1	0	0.62	0.6	0.109	1	not de	integrin alpha FG-GAP repeat containing 1 [Source:MGI Symbol;Acc:MGI:106419]
Ptpn3	0	0.52	0.64	0.152	1	not de	protein tyrosine phosphatase, non-receptor type 3 [Source:MGI Symbol;Acc:MGI:105307]
Syne1	0	0.32	1	0.652	1	not de	spectrin repeat containing, nuclear envelope 1 [Source:MGI Symbol;Acc:MGI:1927152]
Arhgap1	0	3.46	0.213	0	1	not de	Rho GTPase activating protein 1 [Source:MGI Symbol;Acc:MGI:2445003]
Rps6ka3	0	1.07	0.56	0.109	1	not de	ribosomal protein S6 kinase polypeptide 3 [Source:MGI Symbol;Acc:MGI:104557]
Ptbp2	0	0.57	0.707	0.196	1	not de	polypyrimidine tract binding protein 2 [Source:MGI Symbol;Acc:MGI:1860489]
Fam168a	0	0.72	0.907	0.326	1	not de	family with sequence similarity 168, member A [Source:MGI Symbol;Acc:MGI:2442372]
Zup1	0	3.09	0.32	0.022	1	not de	zinc finger containing ubiquitin peptidase 1 [Source:MGI Symbol;Acc:MGI:1919830]
Setd5	0	0.6	0.8	0.304	1	not de	SET domain containing 5 [Source:MGI Symbol;Acc:MGI:1920145]
Pop1	0	3.89	0.2	0	1	not de	processing of precursor 1, ribonuclease P/MRP family, (S. cerevisiae) [Source:MGI Symbol;Acc:MGI:1914974]
Kif21a	0	0.53	0.867	0.283	1	not de	kinesin family member 21A [Source:MGI Symbol;Acc:MGI:109188]
Scai	0	0.82	0.76	0.239	1	not de	suppressor of cancer cell invasion [Source:MGI Symbol;Acc:MGI:2443716]
Olfr46	0	3.27	0.307	0.022	1	not de
Sobp	0	0.27	0.96	0.5	1	not de	sine oculis binding protein [Source:MGI Symbol;Acc:MGI:1924427]
Hmgcll1	0	3.04	0.347	0.043	1	not de	3-hydroxymethyl-3-methylglutaryl-Coenzyme A lyase-like 1 [Source:MGI Symbol;Acc:MGI:2446108]
Xpr1	0	0.31	0.853	0.326	1	not de	xenotropic and polytropic retrovirus receptor 1 [Source:MGI Symbol;Acc:MGI:97932]
Ube2g1	0	1.4	0.627	0.152	1	not de	ubiquitin-conjugating enzyme E2G 1 [Source:MGI Symbol;Acc:MGI:1914378]
Wdr41	0	3.26	0.307	0.022	1	not de	WD repeat domain 41 [Source:MGI Symbol;Acc:MGI:2445123]
Jazf1	0	0.14	0.96	0.457	1	not de	JAZF zinc finger 1 [Source:MGI Symbol;Acc:MGI:2141450]
Pbx1	0	0.43	1	0.587	1	not de	pre B cell leukemia homeobox 1 [Source:MGI Symbol;Acc:MGI:97495]
Cntn3	0	1.39	0.547	0.174	1	not de	contactin 3 [Source:MGI Symbol;Acc:MGI:99534]
Gabra5	0	0.87	0.707	0.174	1	not de	gamma-aminobutyric acid type A receptor subunit alpha 5 [Source:MGI Symbol;Acc:MGI:95617]
Numb	0	0.59	0.68	0.196	1	not de	NUMB endocytic adaptor protein [Source:MGI Symbol;Acc:MGI:107423]
Cacnb2	0	0.45	1	0.826	1	not de	calcium channel, voltage-dependent, beta 2 subunit [Source:MGI Symbol;Acc:MGI:894644]
Xpo6	0	0.59	0.64	0.13	1	not de	exportin 6 [Source:MGI Symbol;Acc:MGI:2429950]
Klhl28	0	3.78	0.213	0	1	not de	kelch-like 28 [Source:MGI Symbol;Acc:MGI:1913939]
Myo9a	0	0.16	0.88	0.326	1	not de	myosin IXa [Source:MGI Symbol;Acc:MGI:107735]
Cul1	0	1.03	0.64	0.152	1	not de	cullin 1 [Source:MGI Symbol;Acc:MGI:1349658]
Cnnm1	0	0.42	0.84	0.261	1	not de	cyclin M1 [Source:MGI Symbol;Acc:MGI:1891366]
Glce	0	1.43	0.627	0.152	1	not de	glucuronyl C5-epimerase [Source:MGI Symbol;Acc:MGI:2136405]
Sel1l3	0	3.57	0.213	0	1	not de	sel-1 suppressor of lin-12-like 3 (C. elegans) [Source:MGI Symbol;Acc:MGI:1916941]
Hnrnpa2b1	0	0.89	0.747	0.196	1	not de	heterogeneous nuclear ribonucleoprotein A2/B1 [Source:MGI Symbol;Acc:MGI:104819]
Nebl	0	0.22	1	0.717	1	not de	nebulette [Source:MGI Symbol;Acc:MGI:1921353]
Pparg	0	3.98	0.2	0	1	not de	peroxisome proliferator activated receptor gamma [Source:MGI Symbol;Acc:MGI:97747]
Klhl2	0	0.43	0.88	0.37	1	not de	kelch-like 2, Mayven [Source:MGI Symbol;Acc:MGI:1924363]
Zfp950	0	0.53	0.56	0.174	1	not de	zinc finger protein 950 [Source:MGI Symbol;Acc:MGI:2652824]
B230209E15Rik	0	1.09	0.627	0.13	1	not de	RIKEN cDNA B230209E15 gene [Source:MGI Symbol;Acc:MGI:2442668]
Uchl3	0	2.56	0.347	0.043	1	not de	ubiquitin carboxyl-terminal esterase L3 (ubiquitin thiolesterase) [Source:MGI Symbol;Acc:MGI:1355274]
Ppp3ca	0	0.38	1	0.848	1	not de	protein phosphatase 3, catalytic subunit, alpha isoform [Source:MGI Symbol;Acc:MGI:107164]
Tcf12	0	0.39	0.92	0.391	1	not de	transcription factor 12 [Source:MGI Symbol;Acc:MGI:101877]
Phf2	0	3.54	0.2	0	1	not de	PHD finger protein 2 [Source:MGI Symbol;Acc:MGI:1338034]
Cdk8	0	-2.9	0.907	0.696	1	not de	cyclin dependent kinase 8 [Source:MGI Symbol;Acc:MGI:1196224]
Dzip3	0	0.49	0.773	0.196	1	not de	DAZ interacting protein 3, zinc finger [Source:MGI Symbol;Acc:MGI:1917433]
Cfap36	0	2.68	0.333	0.022	1	not de	cilia and flagella associated protein 36 [Source:MGI Symbol;Acc:MGI:1913994]
Asxl1	0	0.47	0.573	0.152	1	not de	ASXL transcriptional regulator 1 [Source:MGI Symbol;Acc:MGI:2684063]
Fbxl3	0	2.71	0.347	0.043	1	not de	F-box and leucine-rich repeat protein 3 [Source:MGI Symbol;Acc:MGI:1354702]
Nmnat2	0	0.46	0.92	0.304	1	not de	nicotinamide nucleotide adenylyltransferase 2 [Source:MGI Symbol;Acc:MGI:2444155]
Ap5m1	0	3.36	0.213	0	1	not de	adaptor-related protein complex 5, mu 1 subunit [Source:MGI Symbol;Acc:MGI:1921635]
Fam171a1	0	0.65	0.613	0.217	1	not de	family with sequence similarity 171, member A1 [Source:MGI Symbol;Acc:MGI:2442917]
Pkp2	0	1.88	0.48	0.087	1	not de	plakophilin 2 [Source:MGI Symbol;Acc:MGI:1914701]
Kcnq1ot1	0	0.47	1	0.587	1	not de	KCNQ1 overlapping transcript 1 [Source:MGI Symbol;Acc:MGI:1926855]
Ppp1r9a	0	0.24	0.973	0.478	1	not de	protein phosphatase 1, regulatory subunit 9A [Source:MGI Symbol;Acc:MGI:2442401]
Armc9	0	1.06	0.627	0.174	1	not de	armadillo repeat containing 9 [Source:MGI Symbol;Acc:MGI:1926045]
Mpc1	0	1.14	0.48	0.087	1	not de	mitochondrial pyruvate carrier 1 [Source:MGI Symbol;Acc:MGI:1915240]
Btaf1	0	0.41	0.707	0.217	1	not de	B-TFIID TATA-box binding protein associated factor 1 [Source:MGI Symbol;Acc:MGI:2147538]
Nos1ap	0	0.29	0.867	0.37	1	not de	nitric oxide synthase 1 (neuronal) adaptor protein [Source:MGI Symbol;Acc:MGI:1917979]
Tnrc6c	0	0.2	1	0.565	1	not de	trinucleotide repeat containing 6C [Source:MGI Symbol;Acc:MGI:2443265]
Spred1	0	1.3	0.56	0.13	1	not de	sprouty protein with EVH-1 domain 1, related sequence [Source:MGI Symbol;Acc:MGI:2150016]
Csnk1g3	0	1.23	0.627	0.152	1	not de	casein kinase 1, gamma 3 [Source:MGI Symbol;Acc:MGI:1917675]
Tmem62	0	3.52	0.213	0	1	not de	transmembrane protein 62 [Source:MGI Symbol;Acc:MGI:2139461]
Fam160a1	0	3.81	0.213	0	1	not de
Tmem135	0	0.43	0.88	0.261	1	not de	transmembrane protein 135 [Source:MGI Symbol;Acc:MGI:1920009]
March1	0	0.5	0.973	0.522	1	not de
Tbc1d14	0	1.15	0.427	0.109	1	not de	TBC1 domain family, member 14 [Source:MGI Symbol;Acc:MGI:1098708]
Unc5c	0	0.61	0.88	0.37	1	not de	unc-5 netrin receptor C [Source:MGI Symbol;Acc:MGI:1095412]
Tpd52l2	0	3.37	0.213	0	1	not de	tumor protein D52-like 2 [Source:MGI Symbol;Acc:MGI:1913564]
Mdn1	0	0.97	0.6	0.109	1	not de	midasin AAA ATPase 1 [Source:MGI Symbol;Acc:MGI:1926159]
Stn1	0	3.41	0.2	0	1	not de	STN1, CST complex subunit [Source:MGI Symbol;Acc:MGI:1915581]
Nup153	0	2.55	0.36	0.043	1	not de	nucleoporin 153 [Source:MGI Symbol;Acc:MGI:2385621]
Fgf14	0	0.45	1	0.848	1	not de	fibroblast growth factor 14 [Source:MGI Symbol;Acc:MGI:109189]
Kmt2c	0	0.2	0.907	0.326	1	not de	lysine (K)-specific methyltransferase 2C [Source:MGI Symbol;Acc:MGI:2444959]
Pan3	0	0.27	0.947	0.457	1	not de	PAN3 poly(A) specific ribonuclease subunit [Source:MGI Symbol;Acc:MGI:1919837]
Bcl11a	0	0.59	0.88	0.304	1	not de	BCL11 transcription factor A [Source:MGI Symbol;Acc:MGI:106190]
Foxn3	0	0.13	0.92	0.478	1	not de	forkhead box N3 [Source:MGI Symbol;Acc:MGI:1918625]
Gkap1	0	3.51	0.2	0	1	not de	G kinase anchoring protein 1 [Source:MGI Symbol;Acc:MGI:1891694]
H13	0	1.24	0.36	0.022	1	not de	histocompatibility 13 [Source:MGI Symbol;Acc:MGI:95886]
Ppm1e	0	0.37	1	0.652	1	not de	protein phosphatase 1E (PP2C domain containing) [Source:MGI Symbol;Acc:MGI:2444096]
Nsf	0	0.25	1	0.587	1	not de	N-ethylmaleimide sensitive fusion protein [Source:MGI Symbol;Acc:MGI:104560]
Thsd7a	0	0.65	0.947	0.522	1	not de	thrombospondin, type I, domain containing 7A [Source:MGI Symbol;Acc:MGI:2685683]
Adamts3	0	0.98	0.653	0.174	1	not de	ADAM metallopeptidase with thrombospondin type 1 motif 3 [Source:MGI Symbol;Acc:MGI:3045353]
Tnpo3	0	1.25	0.44	0.043	1	not de	transportin 3 [Source:MGI Symbol;Acc:MGI:1196412]
Zfp809	0	3.78	0.2	0	1	not de	zinc finger protein 809 [Source:MGI Symbol;Acc:MGI:2143362]
Med12l	0	0.48	0.96	0.435	1	not de	mediator complex subunit 12-like [Source:MGI Symbol;Acc:MGI:2139916]
Clip1	0	1	0.6	0.13	1	not de	CAP-GLY domain containing linker protein 1 [Source:MGI Symbol;Acc:MGI:1928401]
Ppp1r1a	0	2.43	0.347	0.043	1	not de	protein phosphatase 1, regulatory inhibitor subunit 1A [Source:MGI Symbol;Acc:MGI:1889595]
Slc12a6	0	0.84	0.747	0.174	1	not de	solute carrier family 12, member 6 [Source:MGI Symbol;Acc:MGI:2135960]
Pxk	0	2.39	0.36	0.043	1	not de	PX domain containing serine/threonine kinase [Source:MGI Symbol;Acc:MGI:1289230]
Mfsd11	0	3.43	0.2	0	1	not de	major facilitator superfamily domain containing 11 [Source:MGI Symbol;Acc:MGI:1917150]
Ints6	0	1.08	0.68	0.196	1	not de	integrator complex subunit 6 [Source:MGI Symbol;Acc:MGI:1202397]
Mvb12b	0	1.47	0.667	0.217	1	not de	multivesicular body subunit 12B [Source:MGI Symbol;Acc:MGI:1919793]
Arglu1	0	0.57	0.6	0.13	1	not de	arginine and glutamate rich 1 [Source:MGI Symbol;Acc:MGI:2442985]
Braf	0	0.32	0.907	0.326	1	not de	Braf transforming gene [Source:MGI Symbol;Acc:MGI:88190]
Zcchc2	0	2.87	0.293	0.022	1	not de	zinc finger, CCHC domain containing 2 [Source:MGI Symbol;Acc:MGI:2444114]
Ryr3	0	0.48	0.973	0.435	1	not de	ryanodine receptor 3 [Source:MGI Symbol;Acc:MGI:99684]
Col4a3bp	0	0.5	0.6	0.087	1	not de
Glrb	0	0.46	0.4	0.087	1	not de	glycine receptor, beta subunit [Source:MGI Symbol;Acc:MGI:95751]
Wdr61	0	3.49	0.2	0	1	not de
Ube2k	0	0.37	0.813	0.217	1	not de	ubiquitin-conjugating enzyme E2K [Source:MGI Symbol;Acc:MGI:1858216]
Adcy9	0	0.4	0.947	0.37	1	not de	adenylate cyclase 9 [Source:MGI Symbol;Acc:MGI:108450]
Mprip	0	0.44	0.827	0.304	1	not de	myosin phosphatase Rho interacting protein [Source:MGI Symbol;Acc:MGI:1349438]
Prkd1	0	0.37	0.947	0.391	1	not de	protein kinase D1 [Source:MGI Symbol;Acc:MGI:99879]
St7	0	0.54	0.92	0.391	1	not de	suppression of tumorigenicity 7 [Source:MGI Symbol;Acc:MGI:1927450]
Clasp2	0	0.16	0.92	0.326	1	not de	CLIP associating protein 2 [Source:MGI Symbol;Acc:MGI:1923749]
Itm2b	0	2.68	0.347	0.043	1	not de	integral membrane protein 2B [Source:MGI Symbol;Acc:MGI:1309517]
Gabpb2	0	1.55	0.52	0.109	1	not de	GA repeat binding protein, beta 2 [Source:MGI Symbol;Acc:MGI:95612]
Kctd16	0	0.31	1	0.783	1	not de	potassium channel tetramerisation domain containing 16 [Source:MGI Symbol;Acc:MGI:1914659]
Srfbp1	0	3.56	0.2	0	1	not de	serum response factor binding protein 1 [Source:MGI Symbol;Acc:MGI:1914472]
Tshz1	0	3.7	0.2	0	1	not de	teashirt zinc finger family member 1 [Source:MGI Symbol;Acc:MGI:1346031]
Nrg3	0	0.52	1	0.935	1	not de	neuregulin 3 [Source:MGI Symbol;Acc:MGI:1097165]
Msra	0	0.24	1	0.522	1	not de	methionine sulfoxide reductase A [Source:MGI Symbol;Acc:MGI:106916]
Glyr1	0	1.4	0.64	0.196	1	not de	glyoxylate reductase 1 homolog (Arabidopsis) [Source:MGI Symbol;Acc:MGI:1921272]
Fndc3a	0	0.68	0.76	0.217	1	not de	fibronectin type III domain containing 3A [Source:MGI Symbol;Acc:MGI:1196463]
Camsap2	0	0.84	0.613	0.152	1	not de	calmodulin regulated spectrin-associated protein family, member 2 [Source:MGI Symbol;Acc:MGI:1922434]
Rprd1a	0	0.51	0.707	0.152	1	not de	regulation of nuclear pre-mRNA domain containing 1A [Source:MGI Symbol;Acc:MGI:2385066]
Slc1a1	0	0.42	0.907	0.304	1	not de	solute carrier family 1 (neuronal/epithelial high affinity glutamate transporter, system Xag), member 1 [Source:MGI Symbol;Acc:MGI:105083]
3300002I08Rik	0	3.62	0.173	0	1	not de	RIKEN cDNA 3300002I08 gene [Source:MGI Symbol;Acc:MGI:1916527]
Csmd1	0	0.32	1	1	1	not de	CUB and Sushi multiple domains 1 [Source:MGI Symbol;Acc:MGI:2137383]
Mthfd1l	0	3.9	0.2	0	1	not de	methylenetetrahydrofolate dehydrogenase (NADP+ dependent) 1-like [Source:MGI Symbol;Acc:MGI:1924836]
Cntnap5a	0	0.6	0.987	0.63	1	not de	contactin associated protein-like 5A [Source:MGI Symbol;Acc:MGI:3643623]
Dst	0	0.25	0.987	0.413	1	not de	dystonin [Source:MGI Symbol;Acc:MGI:104627]
Fchsd2	0	2.28	0.453	0.087	1	not de	FCH and double SH3 domains 2 [Source:MGI Symbol;Acc:MGI:2448475]
Ankmy2	0	2.55	0.333	0.043	1	not de	ankyrin repeat and MYND domain containing 2 [Source:MGI Symbol;Acc:MGI:2144755]
Ldlrad4	0	0.42	0.987	0.478	1	not de	low density lipoprotein receptor class A domain containing 4 [Source:MGI Symbol;Acc:MGI:1277150]
Sh3bgrl	0	3.73	0.2	0	1	not de	SH3-binding domain glutamic acid-rich protein like [Source:MGI Symbol;Acc:MGI:1930849]
Lyst	0	0.21	1	0.522	1	not de	lysosomal trafficking regulator [Source:MGI Symbol;Acc:MGI:107448]
Dnajc5	0	1.72	0.52	0.13	1	not de	DnaJ heat shock protein family (Hsp40) member C5 [Source:MGI Symbol;Acc:MGI:892995]
Lrfn5	0	0.47	1	0.652	1	not de	leucine rich repeat and fibronectin type III domain containing 5 [Source:MGI Symbol;Acc:MGI:2144814]
Farp2	0	0.27	0.32	0.043	1	not de	FERM, RhoGEF and pleckstrin domain protein 2 [Source:MGI Symbol;Acc:MGI:2385126]
Pip4k2a	0	1.41	0.573	0.152	1	not de	phosphatidylinositol-5-phosphate 4-kinase, type II, alpha [Source:MGI Symbol;Acc:MGI:1298206]
Srrm1	0	1.35	0.573	0.13	1	not de	serine/arginine repetitive matrix 1 [Source:MGI Symbol;Acc:MGI:1858303]
Khdrbs2	0	0.83	0.733	0.196	1	not de	KH domain containing, RNA binding, signal transduction associated 2 [Source:MGI Symbol;Acc:MGI:2159649]
Ufl1	0	3.63	0.187	0	1	not de	UFM1 specific ligase 1 [Source:MGI Symbol;Acc:MGI:1914740]
Zfp687	0	3.27	0.187	0	1	not de	zinc finger protein 687 [Source:MGI Symbol;Acc:MGI:1925516]
Jak1	0	1.77	0.48	0.087	1	not de	Janus kinase 1 [Source:MGI Symbol;Acc:MGI:96628]
Gab2	0	4.19	0.267	0.022	1	not de	growth factor receptor bound protein 2-associated protein 2 [Source:MGI Symbol;Acc:MGI:1333854]
Aftph	0	1.05	0.507	0.087	1	not de	aftiphilin [Source:MGI Symbol;Acc:MGI:1923012]
Capn5	0	3.46	0.187	0	1	not de	calpain 5 [Source:MGI Symbol;Acc:MGI:1100859]
Lrrc4c	0	0.74	0.907	0.435	1	not de	leucine rich repeat containing 4C [Source:MGI Symbol;Acc:MGI:2442636]
Rbfox2	0	0.26	1	0.587	1	not de	RNA binding protein, fox-1 homolog (C. elegans) 2 [Source:MGI Symbol;Acc:MGI:1933973]
Atg12	0	3.14	0.187	0	1	not de	autophagy related 12 [Source:MGI Symbol;Acc:MGI:1914776]
Car12	0	2.39	0.4	0.065	1	not de	carbonic anhydrase 12 [Source:MGI Symbol;Acc:MGI:1923709]
Baz2b	0	0.22	0.893	0.326	1	not de	bromodomain adjacent to zinc finger domain, 2B [Source:MGI Symbol;Acc:MGI:2442782]
Srrm3	0	0.14	0.84	0.217	1	not de	serine/arginine repetitive matrix 3 [Source:MGI Symbol;Acc:MGI:1920309]
Pdgfc	0	3.21	0.28	0.022	1	not de	platelet-derived growth factor, C polypeptide [Source:MGI Symbol;Acc:MGI:1859631]
Kras	0	1.93	0.387	0.043	1	not de	Kirsten rat sarcoma viral oncogene homolog [Source:MGI Symbol;Acc:MGI:96680]
Cep350	0	0.63	0.747	0.239	1	not de	centrosomal protein 350 [Source:MGI Symbol;Acc:MGI:1921331]
Opcml	0	0.48	1	0.913	1	not de	opioid binding protein/cell adhesion molecule-like [Source:MGI Symbol;Acc:MGI:97397]
Adam22	0	0.19	0.987	0.478	1	not de	a disintegrin and metallopeptidase domain 22 [Source:MGI Symbol;Acc:MGI:1340046]
Kmt2e	0	0.75	0.787	0.283	1	not de	lysine (K)-specific methyltransferase 2E [Source:MGI Symbol;Acc:MGI:1924825]
Tmlhe	0	3.86	0.2	0	1	not de
Cadm1	0	0.12	1	0.739	1	not de	cell adhesion molecule 1 [Source:MGI Symbol;Acc:MGI:1889272]
Spata5	0	1.23	0.64	0.152	1	not de
Hacd3	0	0.13	0.68	0.239	1	not de	3-hydroxyacyl-CoA dehydratase 3 [Source:MGI Symbol;Acc:MGI:1889341]
Gm27188	0	3.5	0.187	0	1	not de	predicted gene 27188 [Source:MGI Symbol;Acc:MGI:5521031]
Stim2	0	0.64	0.853	0.261	1	not de	stromal interaction molecule 2 [Source:MGI Symbol;Acc:MGI:2151156]
Rngtt	0	0.72	0.693	0.152	1	not de	RNA guanylyltransferase and 5'-phosphatase [Source:MGI Symbol;Acc:MGI:1329041]
Foxj3	0	2.03	0.44	0.087	1	not de	forkhead box J3 [Source:MGI Symbol;Acc:MGI:2443432]
Ap4s1	0	2.24	0.387	0.043	1	not de	adaptor-related protein complex AP-4, sigma 1 [Source:MGI Symbol;Acc:MGI:1337065]
Tgfbr1	0	1.99	0.413	0.065	1	not de	transforming growth factor, beta receptor I [Source:MGI Symbol;Acc:MGI:98728]
Ssh2	0	0.33	0.947	0.413	1	not de	slingshot protein phosphatase 2 [Source:MGI Symbol;Acc:MGI:2679255]
Tcp11l2	0	3.46	0.187	0	1	not de	t-complex 11 (mouse) like 2 [Source:MGI Symbol;Acc:MGI:2444679]
Kcnd3	0	0.3	1	0.543	1	not de	potassium voltage-gated channel, Shal-related family, member 3 [Source:MGI Symbol;Acc:MGI:1928743]
Fam135a	0	0.76	0.627	0.174	1	not de	family with sequence similarity 135, member A [Source:MGI Symbol;Acc:MGI:1915437]
Rev1	0	1.16	0.64	0.174	1	not de	REV1, DNA directed polymerase [Source:MGI Symbol;Acc:MGI:1929074]
Ccbe1	0	0.46	0.853	0.391	1	not de	collagen and calcium binding EGF domains 1 [Source:MGI Symbol;Acc:MGI:2445053]
Tubgcp4	0	1.27	0.347	0.022	1	not de	tubulin, gamma complex component 4 [Source:MGI Symbol;Acc:MGI:1196293]
Zfp719	0	3.24	0.187	0	1	not de	zinc finger protein 719 [Source:MGI Symbol;Acc:MGI:2444708]
Dleu2	0	0.57	0.653	0.174	1	not de	deleted in lymphocytic leukemia, 2 [Source:MGI Symbol;Acc:MGI:1934030]
Chsy3	0	0.56	0.947	0.391	1	not de	chondroitin sulfate synthase 3 [Source:MGI Symbol;Acc:MGI:1926173]
Atxn10	0	0.37	0.84	0.326	1	not de	ataxin 10 [Source:MGI Symbol;Acc:MGI:1859293]
2700097O09Rik	0	3.74	0.187	0	1	not de	RIKEN cDNA 2700097O09 gene [Source:MGI Symbol;Acc:MGI:1919908]
Arhgap26	0	0.98	0.72	0.217	1	not de	Rho GTPase activating protein 26 [Source:MGI Symbol;Acc:MGI:1918552]
Sepsecs	0	3.55	0.187	0	1	not de	Sep (O-phosphoserine) tRNA:Sec (selenocysteine) tRNA synthase [Source:MGI Symbol;Acc:MGI:1098791]
Bach2	0	2.46	0.413	0.065	1	not de	BTB and CNC homology, basic leucine zipper transcription factor 2 [Source:MGI Symbol;Acc:MGI:894679]
Pak7	0	0.37	0.933	0.348	1	not de
Sept11	0	0.54	0.667	0.152	1	not de
Pde2a	0	1.47	0.507	0.087	1	not de	phosphodiesterase 2A, cGMP-stimulated [Source:MGI Symbol;Acc:MGI:2446107]
Epha6	0	0.28	1	0.717	1	not de	Eph receptor A6 [Source:MGI Symbol;Acc:MGI:108034]
Dennd1a	0	0.28	1	0.565	1	not de	DENN domain containing 1A [Source:MGI Symbol;Acc:MGI:2442794]
Cyb5b	0	2.39	0.333	0.043	1	not de	cytochrome b5 type B [Source:MGI Symbol;Acc:MGI:1913677]
Disp3	0	1.55	0.48	0.087	1	not de	dispatched RND transporter family member 3 [Source:MGI Symbol;Acc:MGI:2444403]
Tnrc6b	0	0.39	0.987	0.478	1	not de	trinucleotide repeat containing 6b [Source:MGI Symbol;Acc:MGI:2443730]
Csnk2a1	0	1.15	0.56	0.109	1	not de	casein kinase 2, alpha 1 polypeptide [Source:MGI Symbol;Acc:MGI:88543]
Fcho1	0	3.46	0.187	0	1	not de	FCH domain only 1 [Source:MGI Symbol;Acc:MGI:1921265]
Hdhd2	0	3.43	0.187	0	1	not de	haloacid dehalogenase-like hydrolase domain containing 2 [Source:MGI Symbol;Acc:MGI:1924237]
Csgalnact1	0	0.77	0.733	0.196	1	not de	chondroitin sulfate N-acetylgalactosaminyltransferase 1 [Source:MGI Symbol;Acc:MGI:2442354]
Galnt13	0	0.57	0.84	0.239	1	not de	polypeptide N-acetylgalactosaminyltransferase 13 [Source:MGI Symbol;Acc:MGI:2139447]
Fip1l1	0	1.45	0.533	0.13	1	not de	factor interacting with PAPOLA and CPSF1 [Source:MGI Symbol;Acc:MGI:1914149]
Cdc123	0	1.7	0.427	0.065	1	not de	cell division cycle 123 [Source:MGI Symbol;Acc:MGI:2138811]
Dennd2a	0	1.1	0.613	0.152	1	not de	DENN domain containing 2A [Source:MGI Symbol;Acc:MGI:2444961]
Frmd3	0	3.55	0.187	0	1	not de	FERM domain containing 3 [Source:MGI Symbol;Acc:MGI:2442466]
Gm16638	0	3.45	0.187	0	1	not de	predicted gene, 16638 [Source:MGI Symbol;Acc:MGI:4439562]
AY036118	0	1.4	0.653	0.196	1	not de
Tmem131	0	0.2	0.84	0.239	1	not de	transmembrane protein 131 [Source:MGI Symbol;Acc:MGI:1927110]
Magi3	0	-0.57	0.307	0.043	1	not de	membrane associated guanylate kinase, WW and PDZ domain containing 3 [Source:MGI Symbol;Acc:MGI:1923484]
Ralgapa1	0	0.39	0.96	0.435	1	not de	Ral GTPase activating protein, alpha subunit 1 [Source:MGI Symbol;Acc:MGI:1931050]
Mctp1	0	0.33	1	0.761	1	not de	multiple C2 domains, transmembrane 1 [Source:MGI Symbol;Acc:MGI:1926021]
Acvr2a	0	0.35	0.64	0.174	1	not de	activin receptor IIA [Source:MGI Symbol;Acc:MGI:102806]
Etfa	0	2.79	0.28	0.022	1	not de	electron transferring flavoprotein, alpha polypeptide [Source:MGI Symbol;Acc:MGI:106092]
Atxn3	0	2.27	0.347	0.043	1	not de	ataxin 3 [Source:MGI Symbol;Acc:MGI:1099442]
Anks1b	0	0.38	1	0.848	1	not de	ankyrin repeat and sterile alpha motif domain containing 1B [Source:MGI Symbol;Acc:MGI:1924781]
Zfyve9	0	0.75	0.653	0.217	1	not de	zinc finger, FYVE domain containing 9 [Source:MGI Symbol;Acc:MGI:2652838]
Mboat2	0	0.48	0.787	0.261	1	not de	membrane bound O-acyltransferase domain containing 2 [Source:MGI Symbol;Acc:MGI:1914466]
Arhgap32	0	0.54	0.72	0.239	1	not de	Rho GTPase activating protein 32 [Source:MGI Symbol;Acc:MGI:2450166]
Il1rap	0	0.4	1	0.587	1	not de	interleukin 1 receptor accessory protein [Source:MGI Symbol;Acc:MGI:104975]
Nhsl2	0	0.2	0.867	0.326	1	not de	NHS like 2 [Source:MGI Symbol;Acc:MGI:3645090]
Gramd1b	0	0.24	0.933	0.348	1	not de	GRAM domain containing 1B [Source:MGI Symbol;Acc:MGI:1925037]
Jak2	0	2.06	0.4	0.065	1	not de	Janus kinase 2 [Source:MGI Symbol;Acc:MGI:96629]
Ecpas	0	0.51	0.827	0.304	1	not de	Ecm29 proteasome adaptor and scaffold [Source:MGI Symbol;Acc:MGI:2140220]
Exoc4	0	0.18	1	0.587	1	not de	exocyst complex component 4 [Source:MGI Symbol;Acc:MGI:1096376]
Gnas	0	1.8	0.467	0.065	1	not de	GNAS complex locus [Source:MGI Symbol;Acc:MGI:95777]
Vbp1	0	3.55	0.187	0	1	not de	von Hippel-Lindau binding protein 1 [Source:MGI Symbol;Acc:MGI:1333804]
Gm960	0	3.5	0.187	0	1	not de	TOP6B like initiator of meiotic double strand breaks [Source:MGI Symbol;Acc:MGI:2685806]
Nipa1	0	-0.01	0.653	0.196	1	not de	non imprinted in Prader-Willi/Angelman syndrome 1 homolog (human) [Source:MGI Symbol;Acc:MGI:2442058]
Lyrm4	0	0.69	0.613	0.109	1	not de	LYR motif containing 4 [Source:MGI Symbol;Acc:MGI:2683538]
Strn	0	1.22	0.6	0.152	1	not de	striatin, calmodulin binding protein [Source:MGI Symbol;Acc:MGI:1333757]
Bccip	0	3.14	0.187	0	1	not de	BRCA2 and CDKN1A interacting protein [Source:MGI Symbol;Acc:MGI:1913415]
Zfp68	0	3.58	0.187	0	1	not de	zinc finger protein 68 [Source:MGI Symbol;Acc:MGI:1344427]
Atxn2	0	0.33	0.733	0.217	1	not de	ataxin 2 [Source:MGI Symbol;Acc:MGI:1277223]
Gm9968	0	3.48	0.173	0	1	not de	predicted gene 9968 [Source:MGI Symbol;Acc:MGI:3642146]
Cacna1e	0	0.32	1	0.804	1	not de	calcium channel, voltage-dependent, R type, alpha 1E subunit [Source:MGI Symbol;Acc:MGI:106217]
Cdkl2	0	3.33	0.173	0	1	not de	cyclin dependent kinase like 2 [Source:MGI Symbol;Acc:MGI:1858227]
Asxl2	0	0.3	0.693	0.239	1	not de	ASXL transcriptional regulator 2 [Source:MGI Symbol;Acc:MGI:1922552]
Gm45159	0	0.69	0.667	0.174	1	not de	predicted gene 45159 [Source:MGI Symbol;Acc:MGI:5753735]
Epha3	0	1.07	0.707	0.217	1	not de	Eph receptor A3 [Source:MGI Symbol;Acc:MGI:99612]
Blm	0	3.6	0.187	0	1	not de	Bloom syndrome, RecQ like helicase [Source:MGI Symbol;Acc:MGI:1328362]
Sem1	0	2.57	0.28	0.022	1	not de	SEM1, 26S proteasome complex subunit [Source:MGI Symbol;Acc:MGI:109238]
Rap2a	0	2.75	0.28	0.022	1	not de	RAS related protein 2a [Source:MGI Symbol;Acc:MGI:97855]
Kansl1l	0	1.41	0.653	0.239	1	not de	KAT8 regulatory NSL complex subunit 1-like [Source:MGI Symbol;Acc:MGI:1915941]
Lrp8	0	1.32	0.547	0.109	1	not de	low density lipoprotein receptor-related protein 8, apolipoprotein e receptor [Source:MGI Symbol;Acc:MGI:1340044]
Rras2	0	0.12	0.933	0.304	1	not de	related RAS viral (r-ras) oncogene 2 [Source:MGI Symbol;Acc:MGI:1914172]
Lcorl	0	1.49	0.48	0.065	1	not de	ligand dependent nuclear receptor corepressor-like [Source:MGI Symbol;Acc:MGI:2651932]
Armh3	0	0.8	0.68	0.174	1	not de	armadillo-like helical domain containing 3 [Source:MGI Symbol;Acc:MGI:1918867]
Jmjd1c	0	0.04	0.96	0.457	1	not de	jumonji domain containing 1C [Source:MGI Symbol;Acc:MGI:1918614]
Nsd2	0	0.9	0.56	0.109	1	not de	nuclear receptor binding SET domain protein 2 [Source:MGI Symbol;Acc:MGI:1276574]
Camkmt	0	0.9	0.6	0.152	1	not de	calmodulin-lysine N-methyltransferase [Source:MGI Symbol;Acc:MGI:1920832]
Rapgef5	0	0.27	0.84	0.326	1	not de	Rap guanine nucleotide exchange factor (GEF) 5 [Source:MGI Symbol;Acc:MGI:2444365]
Wdr78	0	3.07	0.267	0.022	1	not de
Arhgap20	0	0.41	0.8	0.261	1	not de	Rho GTPase activating protein 20 [Source:MGI Symbol;Acc:MGI:2445175]
Huwe1	0	0.01	0.893	0.348	1	not de	HECT, UBA and WWE domain containing 1 [Source:MGI Symbol;Acc:MGI:1926884]
Tlk2	0	1.1	0.627	0.174	1	not de	tousled-like kinase 2 (Arabidopsis) [Source:MGI Symbol;Acc:MGI:1346023]
Adck5	0	3.26	0.173	0	1	not de	aarF domain containing kinase 5 [Source:MGI Symbol;Acc:MGI:2679274]
Nsg2	0	0.41	0.693	0.239	1	not de	neuron specific gene family member 2 [Source:MGI Symbol;Acc:MGI:1202070]
Mrpl1	0	2.27	0.333	0.043	1	not de	mitochondrial ribosomal protein L1 [Source:MGI Symbol;Acc:MGI:2137202]
Zmym3	0	1.05	0.427	0.065	1	not de	zinc finger, MYM-type 3 [Source:MGI Symbol;Acc:MGI:1927231]
Thra	0	0.3	0.667	0.13	1	not de	thyroid hormone receptor alpha [Source:MGI Symbol;Acc:MGI:98742]
Taok3	0	0.03	0.76	0.217	1	not de	TAO kinase 3 [Source:MGI Symbol;Acc:MGI:3041177]
Tbc1d32	0	1.75	0.427	0.065	1	not de	TBC1 domain family, member 32 [Source:MGI Symbol;Acc:MGI:2442827]
Abi2	0	0.5	0.8	0.283	1	not de	abl interactor 2 [Source:MGI Symbol;Acc:MGI:106913]
Nipa2	0	2.5	0.333	0.043	1	not de	non imprinted in Prader-Willi/Angelman syndrome 2 homolog (human) [Source:MGI Symbol;Acc:MGI:1913918]
Gm26953	0	2.55	0.28	0.022	1	not de	predicted gene, 26953 [Source:MGI Symbol;Acc:MGI:5504068]
Ntrk2	0	0.46	0.92	0.413	1	not de	neurotrophic tyrosine kinase, receptor, type 2 [Source:MGI Symbol;Acc:MGI:97384]
Snca	0	0.26	0.867	0.304	1	not de	synuclein, alpha [Source:MGI Symbol;Acc:MGI:1277151]
Cry2	0	0.69	0.547	0.13	1	not de	cryptochrome circadian regulator 2 [Source:MGI Symbol;Acc:MGI:1270859]
Zfp60	0	3.34	0.173	0	1	not de	zinc finger protein 60 [Source:MGI Symbol;Acc:MGI:99207]
Sptbn2	0	-0.4	0.867	0.413	1	not de	spectrin beta, non-erythrocytic 2 [Source:MGI Symbol;Acc:MGI:1313261]
Map4k3	0	0.66	0.773	0.283	1	not de	mitogen-activated protein kinase kinase kinase kinase 3 [Source:MGI Symbol;Acc:MGI:2154405]
Lmo3	0	0.97	0.693	0.217	1	not de	LIM domain only 3 [Source:MGI Symbol;Acc:MGI:102810]
Prickle1	0	0.01	0.96	0.63	1	not de	prickle planar cell polarity protein 1 [Source:MGI Symbol;Acc:MGI:1916034]
Fstl5	0	3.87	0.173	0	1	not de	follistatin-like 5 [Source:MGI Symbol;Acc:MGI:2442179]
Hira	0	1.14	0.627	0.174	1	not de	histone cell cycle regulator [Source:MGI Symbol;Acc:MGI:99430]
Trub1	0	2.82	0.267	0.022	1	not de	TruB pseudouridine (psi) synthase family member 1 [Source:MGI Symbol;Acc:MGI:1919383]
Taok1	0	0.73	0.787	0.261	1	not de	TAO kinase 1 [Source:MGI Symbol;Acc:MGI:1914490]
Nup188	0	2.76	0.28	0.022	1	not de	nucleoporin 188 [Source:MGI Symbol;Acc:MGI:2446190]
Phactr1	0	0.24	1	0.63	1	not de	phosphatase and actin regulator 1 [Source:MGI Symbol;Acc:MGI:2659021]
Xrcc4	0	0.84	0.587	0.152	1	not de	X-ray repair complementing defective repair in Chinese hamster cells 4 [Source:MGI Symbol;Acc:MGI:1333799]
Mink1	0	0.71	0.667	0.174	1	not de	misshapen-like kinase 1 (zebrafish) [Source:MGI Symbol;Acc:MGI:1355329]
Mtm1	0	1.14	0.387	0.087	1	not de	X-linked myotubular myopathy gene 1 [Source:MGI Symbol;Acc:MGI:1099452]
Pls3	0	2.29	0.387	0.087	1	not de	plastin 3 (T-isoform) [Source:MGI Symbol;Acc:MGI:104807]
Cul3	0	1.48	0.573	0.152	1	not de	cullin 3 [Source:MGI Symbol;Acc:MGI:1347360]
Ercc6	0	1.11	0.547	0.087	1	not de	excision repair cross-complementing rodent repair deficiency, complementation group 6 [Source:MGI Symbol;Acc:MGI:1100494]
Epb41	0	2.05	0.373	0.065	1	not de	erythrocyte membrane protein band 4.1 [Source:MGI Symbol;Acc:MGI:95401]
Cadm3	0	1.19	0.467	0.065	1	not de	cell adhesion molecule 3 [Source:MGI Symbol;Acc:MGI:2137858]
Mtus2	0	0.61	0.8	0.283	1	not de	microtubule associated tumor suppressor candidate 2 [Source:MGI Symbol;Acc:MGI:1915388]
Adgra1	0	3.56	0.16	0	1	not de	adhesion G protein-coupled receptor A1 [Source:MGI Symbol;Acc:MGI:1277167]
Gm38353	0	0.25	0.987	0.587	1	not de	predicted gene, 38353 [Source:MGI Symbol;Acc:MGI:5611581]
Nsfl1c	0	3.06	0.16	0	1	not de	NSFL1 (p97) cofactor (p47) [Source:MGI Symbol;Acc:MGI:3042273]
Tlk1	0	0.85	0.64	0.174	1	not de	tousled-like kinase 1 [Source:MGI Symbol;Acc:MGI:2441683]
Brd2	0	3.19	0.173	0	1	not de	bromodomain containing 2 [Source:MGI Symbol;Acc:MGI:99495]
Vwa8	0	0.49	0.84	0.304	1	not de	von Willebrand factor A domain containing 8 [Source:MGI Symbol;Acc:MGI:1919008]
Picalm	0	0.74	0.707	0.217	1	not de	phosphatidylinositol binding clathrin assembly protein [Source:MGI Symbol;Acc:MGI:2385902]
Snap47	0	2.35	0.32	0.043	1	not de	synaptosomal-associated protein, 47 [Source:MGI Symbol;Acc:MGI:1915076]
Tmem263	0	3.04	0.16	0	1	not de	transmembrane protein 263 [Source:MGI Symbol;Acc:MGI:2143652]
Lrba	0	0.28	0.88	0.348	1	not de	LPS-responsive beige-like anchor [Source:MGI Symbol;Acc:MGI:1933162]
Rasal2	0	0.31	1	0.761	1	not de	RAS protein activator like 2 [Source:MGI Symbol;Acc:MGI:2443881]
Strbp	0	0.18	0.96	0.478	1	not de	spermatid perinuclear RNA binding protein [Source:MGI Symbol;Acc:MGI:104626]
Copg1	0	1.94	0.413	0.087	1	not de	coatomer protein complex, subunit gamma 1 [Source:MGI Symbol;Acc:MGI:1858696]
Sec22c	0	3.18	0.173	0	1	not de	SEC22 homolog C, vesicle trafficking protein [Source:MGI Symbol;Acc:MGI:2447871]
Ube2q2	0	1.57	0.427	0.065	1	not de	ubiquitin-conjugating enzyme E2Q family member 2 [Source:MGI Symbol;Acc:MGI:2388672]
Frrs1l	0	0.82	0.493	0.065	1	not de	ferric-chelate reductase 1 like [Source:MGI Symbol;Acc:MGI:2442704]
Ago1	0	1.88	0.467	0.13	1	not de	argonaute RISC catalytic subunit 1 [Source:MGI Symbol;Acc:MGI:2446630]
Srrm4	0	-0.28	0.947	0.391	1	not de	serine/arginine repetitive matrix 4 [Source:MGI Symbol;Acc:MGI:1916205]
Steap3	0	3.43	0.173	0	1	not de	STEAP family member 3 [Source:MGI Symbol;Acc:MGI:1915678]
Hs2st1	0	0.49	0.84	0.304	1	not de	heparan sulfate 2-O-sulfotransferase 1 [Source:MGI Symbol;Acc:MGI:1346049]
Fam193a	0	0.42	0.907	0.326	1	not de	family with sequence homology 193, member A [Source:MGI Symbol;Acc:MGI:2447768]
Rgs7	0	0.25	1	0.696	1	not de	regulator of G protein signaling 7 [Source:MGI Symbol;Acc:MGI:1346089]
Cdc40	0	0.99	0.68	0.174	1	not de	cell division cycle 40 [Source:MGI Symbol;Acc:MGI:1918963]
Usp47	0	0.61	0.747	0.239	1	not de	ubiquitin specific peptidase 47 [Source:MGI Symbol;Acc:MGI:1922246]
Cacng3	0	0.62	0.707	0.174	1	not de	calcium channel, voltage-dependent, gamma subunit 3 [Source:MGI Symbol;Acc:MGI:1859165]
Dtnb	0	0.23	0.947	0.522	1	not de	dystrobrevin, beta [Source:MGI Symbol;Acc:MGI:1203728]
Ranbp9	0	0.63	0.747	0.261	1	not de	RAN binding protein 9 [Source:MGI Symbol;Acc:MGI:1928741]
Dnhd1	0	3.42	0.173	0	1	not de	dynein heavy chain domain 1 [Source:MGI Symbol;Acc:MGI:1924755]
Zdhhc15	0	3.4	0.173	0	1	not de	zinc finger, DHHC domain containing 15 [Source:MGI Symbol;Acc:MGI:1915336]
Enox1	0	0.24	1	0.717	1	not de	ecto-NOX disulfide-thiol exchanger 1 [Source:MGI Symbol;Acc:MGI:2444896]
C130071C03Rik	0	0.61	0.867	0.326	1	not de
Asb3	0	0.59	0.68	0.174	1	not de	ankyrin repeat and SOCS box-containing 3 [Source:MGI Symbol;Acc:MGI:1929749]
Dcaf6	0	0.4	0.853	0.326	1	not de	DDB1 and CUL4 associated factor 6 [Source:MGI Symbol;Acc:MGI:1921356]
Qk	0	0.96	0.773	0.261	1	not de
Rock1	0	0.5	0.693	0.217	1	not de	Rho-associated coiled-coil containing protein kinase 1 [Source:MGI Symbol;Acc:MGI:107927]
Ankrd11	0	-0.2	1	0.5	1	not de	ankyrin repeat domain 11 [Source:MGI Symbol;Acc:MGI:1924337]
Ralgps2	0	0.86	0.64	0.152	1	not de	Ral GEF with PH domain and SH3 binding motif 2 [Source:MGI Symbol;Acc:MGI:1925505]
Wdr3	0	3.22	0.173	0	1	not de	WD repeat domain 3 [Source:MGI Symbol;Acc:MGI:2443143]
Mapk8ip3	0	0.5	0.627	0.217	1	not de	mitogen-activated protein kinase 8 interacting protein 3 [Source:MGI Symbol;Acc:MGI:1353598]
Slf2	0	0.22	0.64	0.217	1	not de	SMC5-SMC6 complex localization factor 2 [Source:MGI Symbol;Acc:MGI:1924968]
Stxbp5l	0	0.21	0.987	0.587	1	not de	syntaxin binding protein 5-like [Source:MGI Symbol;Acc:MGI:2443815]
Me3	0	0.51	0.907	0.413	1	not de	malic enzyme 3, NADP(+)-dependent, mitochondrial [Source:MGI Symbol;Acc:MGI:1916679]
Fam102b	0	2.93	0.267	0.022	1	not de
Grid2	0	1.07	0.76	0.217	1	not de	glutamate receptor, ionotropic, delta 2 [Source:MGI Symbol;Acc:MGI:95813]
Ccdc6	0	1.03	0.493	0.087	1	not de	coiled-coil domain containing 6 [Source:MGI Symbol;Acc:MGI:1923801]
Fam120a	0	0.29	0.8	0.239	1	not de	family with sequence similarity 120, member A [Source:MGI Symbol;Acc:MGI:2446163]
Gm26543	0	3.52	0.173	0	1	not de	predicted gene, 26543 [Source:MGI Symbol;Acc:MGI:5477037]
Plxna2	0	-0.32	0.893	0.348	1	not de	plexin A2 [Source:MGI Symbol;Acc:MGI:107684]
Atp6v0a1	0	-0.1	0.92	0.348	1	not de	ATPase, H+ transporting, lysosomal V0 subunit A1 [Source:MGI Symbol;Acc:MGI:103286]
Ptprt	0	5.82	0.173	0	1	not de	protein tyrosine phosphatase receptor type T [Source:MGI Symbol;Acc:MGI:1321152]
Iws1	0	-0.13	0.52	0.109	1	not de	IWS1, SUPT6 interacting protein [Source:MGI Symbol;Acc:MGI:1920723]
Eif4e3	0	0.43	0.427	0.065	1	not de	eukaryotic translation initiation factor 4E member 3 [Source:MGI Symbol;Acc:MGI:1914142]
Dennd6a	0	1.08	0.573	0.152	1	not de	DENN domain containing 6A [Source:MGI Symbol;Acc:MGI:2442980]
Shisa6	0	0.2	1	0.696	1	not de	shisa family member 6 [Source:MGI Symbol;Acc:MGI:2685725]
Pex5l	0	-0.04	0.773	0.261	1	not de	peroxisomal biogenesis factor 5-like [Source:MGI Symbol;Acc:MGI:1916672]
Cpe	0	1.26	0.56	0.152	1	not de	carboxypeptidase E [Source:MGI Symbol;Acc:MGI:101932]
Thap3	0	3.23	0.173	0	1	not de	THAP domain containing, apoptosis associated protein 3 [Source:MGI Symbol;Acc:MGI:1917126]
Stmn3	0	3.22	0.173	0	1	not de	stathmin-like 3 [Source:MGI Symbol;Acc:MGI:1277137]
Dync1i2	0	-0.17	0.88	0.326	1	not de	dynein cytoplasmic 1 intermediate chain 2 [Source:MGI Symbol;Acc:MGI:107750]
Sema6d	0	0.68	0.947	0.522	1	not de	sema domain, transmembrane domain (TM), and cytoplasmic domain, (semaphorin) 6D [Source:MGI Symbol;Acc:MGI:2387661]
Zfp821	0	2.13	0.347	0.065	1	not de	zinc finger protein 821 [Source:MGI Symbol;Acc:MGI:1923121]
Garem1	0	0.34	0.893	0.391	1	not de	GRB2 associated regulator of MAPK1 subtype 1 [Source:MGI Symbol;Acc:MGI:2685790]
Gba2	0	2.64	0.267	0.022	1	not de	glucosidase beta 2 [Source:MGI Symbol;Acc:MGI:2654325]
Elk1	0	3.2	0.173	0	1	not de	ELK1, member of ETS oncogene family [Source:MGI Symbol;Acc:MGI:101833]
Lct	0	1.89	0.413	0.087	1	not de	lactase [Source:MGI Symbol;Acc:MGI:104576]
Dpysl4	0	3.18	0.173	0	1	not de	dihydropyrimidinase-like 4 [Source:MGI Symbol;Acc:MGI:1349764]
Ercc6l2	0	1.02	0.4	0.043	1	not de	excision repair cross-complementing rodent repair deficiency, complementation group 6 like 2 [Source:MGI Symbol;Acc:MGI:1923501]
Fam222b	0	0.42	0.84	0.261	1	not de	family with sequence similarity 222, member B [Source:MGI Symbol;Acc:MGI:2384939]
Tra2b	0	1.41	0.453	0.087	1	not de	transformer 2 beta [Source:MGI Symbol;Acc:MGI:106016]
Ypel2	0	1.76	0.44	0.087	1	not de	yippee like 2 [Source:MGI Symbol;Acc:MGI:1925114]
Dennd4a	0	0.51	0.773	0.239	1	not de	DENN domain containing 4A [Source:MGI Symbol;Acc:MGI:2142979]
Smarcad1	0	1.94	0.453	0.109	1	not de	SWI/SNF-related, matrix-associated actin-dependent regulator of chromatin, subfamily a, containing DEAD/H box 1 [Source:MGI Symbol;Acc:MGI:95453]
Crtac1	0	0.7	0.627	0.196	1	not de	cartilage acidic protein 1 [Source:MGI Symbol;Acc:MGI:1920082]
9530059O14Rik	0	0.31	0.747	0.261	1	not de	RIKEN cDNA 9530059O14 gene [Source:MGI Symbol;Acc:MGI:2442421]
Adipor2	0	2.88	0.24	0.022	1	not de	adiponectin receptor 2 [Source:MGI Symbol;Acc:MGI:93830]
Fcho2	0	1.24	0.573	0.13	1	not de	FCH domain only 2 [Source:MGI Symbol;Acc:MGI:3505790]
Knop1	0	3.51	0.173	0	1	not de	lysine rich nucleolar protein 1 [Source:MGI Symbol;Acc:MGI:1913606]
Pex13	0	2.69	0.267	0.022	1	not de	peroxisomal biogenesis factor 13 [Source:MGI Symbol;Acc:MGI:1919379]
Smap1	0	0.76	0.56	0.109	1	not de	small ArfGAP 1 [Source:MGI Symbol;Acc:MGI:2138261]
Tra2a	0	0.07	0.68	0.217	1	not de	transformer 2 alpha [Source:MGI Symbol;Acc:MGI:1933972]
Helz	0	0.85	0.653	0.174	1	not de	helicase with zinc finger domain [Source:MGI Symbol;Acc:MGI:1925705]
Uqcc1	0	2.45	0.307	0.043	1	not de	ubiquinol-cytochrome c reductase complex assembly factor 1 [Source:MGI Symbol;Acc:MGI:1929472]
Rbl2	0	1.01	0.32	0.022	1	not de	RB transcriptional corepressor like 2 [Source:MGI Symbol;Acc:MGI:105085]
Gtf2a2	0	2.62	0.267	0.022	1	not de	general transcription factor II A, 2 [Source:MGI Symbol;Acc:MGI:1933289]
Arhgef9	0	0.02	0.947	0.435	1	not de	CDC42 guanine nucleotide exchange factor 9 [Source:MGI Symbol;Acc:MGI:2442233]
B3galt2	0	3.34	0.173	0	1	not de	UDP-Gal:betaGlcNAc beta 1,3-galactosyltransferase, polypeptide 2 [Source:MGI Symbol;Acc:MGI:1349461]
March11	0	1.54	0.413	0.065	1	not de
Mtr	0	1.99	0.373	0.065	1	not de	5-methyltetrahydrofolate-homocysteine methyltransferase [Source:MGI Symbol;Acc:MGI:894292]
Gm15446	0	2.53	0.267	0.022	1	not de	predicted gene 15446 [Source:MGI Symbol;Acc:MGI:3709333]
Gm5577	0	0.64	0.253	0.043	1	not de	predicted gene 5577 [Source:MGI Symbol;Acc:MGI:3648213]
Rock2	0	0.66	0.72	0.196	1	not de	Rho-associated coiled-coil containing protein kinase 2 [Source:MGI Symbol;Acc:MGI:107926]
Atp6ap2	0	3.05	0.16	0	1	not de	ATPase, H+ transporting, lysosomal accessory protein 2 [Source:MGI Symbol;Acc:MGI:1917745]
Gm32834	0	2.24	0.32	0.043	1	not de	predicted gene, 32834 [Source:MGI Symbol;Acc:MGI:5591993]
Dock3	0	0.11	1	0.543	1	not de	dedicator of cyto-kinesis 3 [Source:MGI Symbol;Acc:MGI:2429763]
Ankle2	0	2.74	0.24	0.022	1	not de	ankyrin repeat and LEM domain containing 2 [Source:MGI Symbol;Acc:MGI:1261856]
Tbc1d19	0	1.87	0.493	0.109	1	not de	TBC1 domain family, member 19 [Source:MGI Symbol;Acc:MGI:1914499]
Prep	0	3.14	0.16	0	1	not de	prolyl endopeptidase [Source:MGI Symbol;Acc:MGI:1270863]
Prpsap1	0	3.14	0.16	0	1	not de	phosphoribosyl pyrophosphate synthetase-associated protein 1 [Source:MGI Symbol;Acc:MGI:1915013]
Ktn1	0	1.15	0.6	0.152	1	not de	kinectin 1 [Source:MGI Symbol;Acc:MGI:109153]
Ubn2	0	0.42	0.84	0.304	1	not de	ubinuclein 2 [Source:MGI Symbol;Acc:MGI:2444236]
Arpp21	0	0.02	0.973	0.543	1	not de	cyclic AMP-regulated phosphoprotein, 21 [Source:MGI Symbol;Acc:MGI:107562]
Phf24	0	0.68	0.773	0.283	1	not de	PHD finger protein 24 [Source:MGI Symbol;Acc:MGI:2140712]
Map3k2	0	0.29	0.68	0.239	1	not de	mitogen-activated protein kinase kinase kinase 2 [Source:MGI Symbol;Acc:MGI:1346873]
Brd8	0	1.16	0.44	0.065	1	not de	bromodomain containing 8 [Source:MGI Symbol;Acc:MGI:1925906]
Rptor	0	0.51	0.84	0.348	1	not de	regulatory associated protein of MTOR, complex 1 [Source:MGI Symbol;Acc:MGI:1921620]
Timp3	0	3.69	0.16	0	1	not de	tissue inhibitor of metalloproteinase 3 [Source:MGI Symbol;Acc:MGI:98754]
Prr16	0	1.35	0.587	0.152	1	not de	proline rich 16 [Source:MGI Symbol;Acc:MGI:1918623]
Frmpd4	0	0.35	1	0.63	1	not de	FERM and PDZ domain containing 4 [Source:MGI Symbol;Acc:MGI:3042378]
Ica1	0	0.13	0.893	0.326	1	not de	islet cell autoantigen 1 [Source:MGI Symbol;Acc:MGI:96391]
Gpkow	0	3.39	0.16	0	1	not de	G patch domain and KOW motifs [Source:MGI Symbol;Acc:MGI:1859610]
Dph7	0	3.01	0.16	0	1	not de	diphthamine biosynethesis 7 [Source:MGI Symbol;Acc:MGI:1914478]
Lrrtm4	0	0.66	1	0.957	1	not de	leucine rich repeat transmembrane neuronal 4 [Source:MGI Symbol;Acc:MGI:2389180]
Plcl1	0	0.32	1	0.696	1	not de	phospholipase C-like 1 [Source:MGI Symbol;Acc:MGI:3036262]
Faf1	0	0.34	0.84	0.391	1	not de	Fas-associated factor 1 [Source:MGI Symbol;Acc:MGI:109419]
Jph1	0	0.36	0.987	0.522	1	not de	junctophilin 1 [Source:MGI Symbol;Acc:MGI:1891495]
Gigyf2	0	0.11	0.813	0.326	1	not de	GRB10 interacting GYF protein 2 [Source:MGI Symbol;Acc:MGI:2138584]
Lpgat1	0	0.86	0.427	0.109	1	not de	lysophosphatidylglycerol acyltransferase 1 [Source:MGI Symbol;Acc:MGI:2446186]
Nfkbiz	0	3.32	0.16	0	1	not de	nuclear factor of kappa light polypeptide gene enhancer in B cells inhibitor, zeta [Source:MGI Symbol;Acc:MGI:1931595]
Chd9	0	0.1	0.973	0.413	1	not de	chromodomain helicase DNA binding protein 9 [Source:MGI Symbol;Acc:MGI:1924001]
Tbl1xr1	0	0.41	0.747	0.239	1	not de	transducin (beta)-like 1X-linked receptor 1 [Source:MGI Symbol;Acc:MGI:2441730]
Uxs1	0	0.35	0.56	0.217	1	not de	UDP-glucuronate decarboxylase 1 [Source:MGI Symbol;Acc:MGI:1915133]
Ppp2r5e	0	0.29	0.68	0.217	1	not de	protein phosphatase 2, regulatory subunit B', epsilon [Source:MGI Symbol;Acc:MGI:1349473]
Arid1b	0	-0.02	1	0.587	1	not de	AT-rich interaction domain 1B [Source:MGI Symbol;Acc:MGI:1926129]
Scn8a	0	-0.08	1	0.63	1	not de	sodium channel, voltage-gated, type VIII, alpha [Source:MGI Symbol;Acc:MGI:103169]
Fbxl5	0	-0.24	0.493	0.109	1	not de	F-box and leucine-rich repeat protein 5 [Source:MGI Symbol;Acc:MGI:2152883]
Srrm2	0	0.45	0.88	0.413	1	not de	serine/arginine repetitive matrix 2 [Source:MGI Symbol;Acc:MGI:1923206]
Rapgef2	0	0.34	1	0.587	1	not de	Rap guanine nucleotide exchange factor (GEF) 2 [Source:MGI Symbol;Acc:MGI:2659071]
Uhmk1	0	3.15	0.16	0	1	not de	U2AF homology motif (UHM) kinase 1 [Source:MGI Symbol;Acc:MGI:1341908]
Fbxo45	0	3.12	0.16	0	1	not de	F-box protein 45 [Source:MGI Symbol;Acc:MGI:2447775]
Epb41l4b	0	1.67	0.373	0.043	1	not de	erythrocyte membrane protein band 4.1 like 4b [Source:MGI Symbol;Acc:MGI:1859149]
Kcnq3	0	0.04	1	0.717	1	not de	potassium voltage-gated channel, subfamily Q, member 3 [Source:MGI Symbol;Acc:MGI:1336181]
Cop1	0	0.21	0.68	0.152	1	not de	COP1, E3 ubiquitin ligase [Source:MGI Symbol;Acc:MGI:1347046]
Pkd2	0	1.9	0.427	0.109	1	not de	polycystin 2, transient receptor potential cation channel [Source:MGI Symbol;Acc:MGI:1099818]
Rbm27	0	1.12	0.533	0.13	1	not de	RNA binding motif protein 27 [Source:MGI Symbol;Acc:MGI:2147194]
Zfp664	0	0.81	0.493	0.109	1	not de	zinc finger protein 664 [Source:MGI Symbol;Acc:MGI:2442505]
Cbfb	0	1.94	0.307	0.022	1	not de	core binding factor beta [Source:MGI Symbol;Acc:MGI:99851]
Pspc1	0	0.1	0.627	0.174	1	not de	paraspeckle protein 1 [Source:MGI Symbol;Acc:MGI:1913895]
Tmtc1	0	0.5	0.893	0.326	1	not de	transmembrane and tetratricopeptide repeat containing 1 [Source:MGI Symbol;Acc:MGI:3039590]
Slmap	0	0.37	0.667	0.174	1	not de	sarcolemma associated protein [Source:MGI Symbol;Acc:MGI:1933549]
Ppm1k	0	2.46	0.253	0.022	1	not de	protein phosphatase 1K (PP2C domain containing) [Source:MGI Symbol;Acc:MGI:2442111]
Efhc2	0	3.51	0.16	0	1	not de	EF-hand domain (C-terminal) containing 2 [Source:MGI Symbol;Acc:MGI:1921655]
Hspa8	0	3.41	0.16	0	1	not de	heat shock protein 8 [Source:MGI Symbol;Acc:MGI:105384]
Tspan13	0	0.97	0.507	0.109	1	not de	tetraspanin 13 [Source:MGI Symbol;Acc:MGI:1913359]
Prnp	0	2.56	0.253	0.022	1	not de	prion protein [Source:MGI Symbol;Acc:MGI:97769]
Ugcg	0	3.31	0.16	0	1	not de	UDP-glucose ceramide glucosyltransferase [Source:MGI Symbol;Acc:MGI:1332243]
Pcdh9	0	0.46	1	0.891	1	not de	protocadherin 9 [Source:MGI Symbol;Acc:MGI:1306801]
Siae	0	2.96	0.16	0	1	not de	sialic acid acetylesterase [Source:MGI Symbol;Acc:MGI:104803]
Nhsl1	0	3.12	0.24	0.022	1	not de	NHS like 1 [Source:MGI Symbol;Acc:MGI:106390]
Cdk13	0	0.16	0.8	0.261	1	not de	cyclin dependent kinase 13 [Source:MGI Symbol;Acc:MGI:1916812]
Minpp1	0	-0.47	0.227	0.022	1	not de	multiple inositol polyphosphate histidine phosphatase 1 [Source:MGI Symbol;Acc:MGI:1336159]
Unc5d	0	1	0.693	0.261	1	not de	unc-5 netrin receptor D [Source:MGI Symbol;Acc:MGI:2389364]
Akap6	0	0.12	0.987	0.565	1	not de	A kinase anchor protein 6 [Source:MGI Symbol;Acc:MGI:3050566]
Rpgrip1l	0	2.54	0.253	0.022	1	not de	Rpgrip1-like [Source:MGI Symbol;Acc:MGI:1920563]
Elmod1	0	0.24	0.933	0.478	1	not de	ELMO/CED-12 domain containing 1 [Source:MGI Symbol;Acc:MGI:3583900]
Mfhas1	0	0.99	0.507	0.087	1	not de	malignant fibrous histiocytoma amplified sequence 1 [Source:MGI Symbol;Acc:MGI:1098644]
Eftud2	0	0.13	0.573	0.152	1	not de	elongation factor Tu GTP binding domain containing 2 [Source:MGI Symbol;Acc:MGI:1336880]
Tmem161b	0	0.1	0.64	0.174	1	not de	transmembrane protein 161B [Source:MGI Symbol;Acc:MGI:1919995]
Cox6c	0	3.26	0.16	0	1	not de	cytochrome c oxidase subunit 6C [Source:MGI Symbol;Acc:MGI:104614]
Dnajc10	0	0.31	0.347	0.043	1	not de	DnaJ heat shock protein family (Hsp40) member C10 [Source:MGI Symbol;Acc:MGI:1914111]
Ywhaq	0	2.54	0.253	0.022	1	not de	tyrosine 3-monooxygenase/tryptophan 5-monooxygenase activation protein theta [Source:MGI Symbol;Acc:MGI:891963]
Chrna7	0	0.54	0.787	0.283	1	not de	cholinergic receptor, nicotinic, alpha polypeptide 7 [Source:MGI Symbol;Acc:MGI:99779]
Fam118a	0	3	0.16	0	1	not de	family with sequence similarity 118, member A [Source:MGI Symbol;Acc:MGI:1920475]
Per2	0	2.57	0.24	0.022	1	not de	period circadian clock 2 [Source:MGI Symbol;Acc:MGI:1195265]
Sgta	0	3.17	0.16	0	1	not de	small glutamine-rich tetratricopeptide repeat (TPR)-containing, alpha [Source:MGI Symbol;Acc:MGI:1098703]
Ntmt1	0	3.05	0.16	0	1	not de	N-terminal Xaa-Pro-Lys N-methyltransferase 1 [Source:MGI Symbol;Acc:MGI:1913867]
Slc39a9	0	3.38	0.16	0	1	not de	solute carrier family 39 (zinc transporter), member 9 [Source:MGI Symbol;Acc:MGI:1914820]
Ndufaf7	0	3.01	0.16	0	1	not de	NADH:ubiquinone oxidoreductase complex assembly factor 7 [Source:MGI Symbol;Acc:MGI:1920944]
Pitpnc1	0	-0.26	0.867	0.435	1	not de	phosphatidylinositol transfer protein, cytoplasmic 1 [Source:MGI Symbol;Acc:MGI:1919045]
Nt5c3	0	3.59	0.16	0	1	not de	5'-nucleotidase, cytosolic III [Source:MGI Symbol;Acc:MGI:1927186]
Herc2	0	0.33	0.907	0.348	1	not de	HECT and RLD domain containing E3 ubiquitin protein ligase 2 [Source:MGI Symbol;Acc:MGI:103234]
Syndig1	0	0.48	0.813	0.217	1	not de	synapse differentiation inducing 1 [Source:MGI Symbol;Acc:MGI:3702158]
Col25a1	0	0.72	0.56	0.152	1	not de	collagen, type XXV, alpha 1 [Source:MGI Symbol;Acc:MGI:1924268]
Xkr6	0	0.03	0.987	0.522	1	not de	X-linked Kx blood group related 6 [Source:MGI Symbol;Acc:MGI:2447765]
Hace1	0	0.17	0.787	0.283	1	not de	HECT domain and ankyrin repeat containing, E3 ubiquitin protein ligase 1 [Source:MGI Symbol;Acc:MGI:2446110]
Prkcb	0	0.14	0.787	0.348	1	not de	protein kinase C, beta [Source:MGI Symbol;Acc:MGI:97596]
Gabra4	0	0.83	0.747	0.239	1	not de	gamma-aminobutyric acid type A receptor subunit alpha 4 [Source:MGI Symbol;Acc:MGI:95616]
Rnf150	0	0.65	0.8	0.239	1	not de	ring finger protein 150 [Source:MGI Symbol;Acc:MGI:2443860]
Eef2k	0	0.29	0.427	0.13	1	not de	eukaryotic elongation factor-2 kinase [Source:MGI Symbol;Acc:MGI:1195261]
Cdip1	0	0.97	0.573	0.13	1	not de	cell death inducing Trp53 target 1 [Source:MGI Symbol;Acc:MGI:1913876]
Ccdc130	0	3.21	0.16	0	1	not de
Atp2a2	0	0.31	0.64	0.217	1	not de	ATPase, Ca++ transporting, cardiac muscle, slow twitch 2 [Source:MGI Symbol;Acc:MGI:88110]
Limch1	0	0.25	0.96	0.457	1	not de	LIM and calponin homology domains 1 [Source:MGI Symbol;Acc:MGI:1924819]
Vps13a	0	0.21	0.747	0.239	1	not de	vacuolar protein sorting 13A [Source:MGI Symbol;Acc:MGI:2444304]
Arl5a	0	2.91	0.147	0	1	not de	ADP-ribosylation factor-like 5A [Source:MGI Symbol;Acc:MGI:1922673]
Apcdd1	0	2.42	0.253	0.022	1	not de	adenomatosis polyposis coli down-regulated 1 [Source:MGI Symbol;Acc:MGI:3513977]
Hectd2	0	0.9	0.64	0.174	1	not de	HECT domain E3 ubiquitin protein ligase 2 [Source:MGI Symbol;Acc:MGI:2442663]
Usp40	0	0.88	0.533	0.109	1	not de	ubiquitin specific peptidase 40 [Source:MGI Symbol;Acc:MGI:2443184]
Esco1	0	1.69	0.427	0.087	1	not de	establishment of sister chromatid cohesion N-acetyltransferase 1 [Source:MGI Symbol;Acc:MGI:1925055]
Gm10419	0	-0.13	0.413	0.109	1	not de	predicted gene 10419 [Source:MGI Symbol;Acc:MGI:3642823]
Pde8b	0	-0.22	0.933	0.478	1	not de	phosphodiesterase 8B [Source:MGI Symbol;Acc:MGI:2443999]
Pcf11	0	0.89	0.467	0.13	1	not de	PCF11 cleavage and polyadenylation factor subunit [Source:MGI Symbol;Acc:MGI:1919579]
Tnik	0	0.25	1	0.717	1	not de	TRAF2 and NCK interacting kinase [Source:MGI Symbol;Acc:MGI:1916264]
Apba2	0	0.33	0.973	0.457	1	not de	amyloid beta precursor protein binding family A member 2 [Source:MGI Symbol;Acc:MGI:1261791]
Apip	0	3.03	0.147	0	1	not de	APAF1 interacting protein [Source:MGI Symbol;Acc:MGI:1926788]
Hlf	0	1.12	0.453	0.087	1	not de	hepatic leukemia factor [Source:MGI Symbol;Acc:MGI:96108]
Khdrbs1	0	1.4	0.493	0.087	1	not de	KH domain containing, RNA binding, signal transduction associated 1 [Source:MGI Symbol;Acc:MGI:893579]
Depdc5	0	0.97	0.587	0.13	1	not de	DEP domain containing 5 [Source:MGI Symbol;Acc:MGI:2141101]
Atp7a	0	3.25	0.16	0	1	not de	ATPase, Cu++ transporting, alpha polypeptide [Source:MGI Symbol;Acc:MGI:99400]
Ahcyl2	0	0.32	1	0.696	1	not de	S-adenosylhomocysteine hydrolase-like 2 [Source:MGI Symbol;Acc:MGI:1921590]
Robo1	0	0.78	0.773	0.239	1	not de	roundabout guidance receptor 1 [Source:MGI Symbol;Acc:MGI:1274781]
Rnf19a	0	-0.19	0.693	0.261	1	not de	ring finger protein 19A [Source:MGI Symbol;Acc:MGI:1353623]
Gm12940	0	0.9	0.507	0.109	1	not de	predicted gene 12940 [Source:MGI Symbol;Acc:MGI:3702626]
Zfp236	0	1.15	0.547	0.152	1	not de	zinc finger protein 236 [Source:MGI Symbol;Acc:MGI:1926950]
Srpr	0	3.5	0.147	0	1	not de	signal recognition particle receptor ('docking protein') [Source:MGI Symbol;Acc:MGI:1914648]
Immp2l	0	0.24	0.76	0.326	1	not de	IMP2 inner mitochondrial membrane peptidase-like (S. cerevisiae) [Source:MGI Symbol;Acc:MGI:2135611]
Cntn5	0	0.37	1	0.543	1	not de	contactin 5 [Source:MGI Symbol;Acc:MGI:3042287]
Astn1	0	0.4	0.88	0.5	1	not de	astrotactin 1 [Source:MGI Symbol;Acc:MGI:1098567]
Syt16	0	0.18	0.88	0.261	1	not de	synaptotagmin XVI [Source:MGI Symbol;Acc:MGI:2673872]
Dnajb14	0	1.14	0.36	0.043	1	not de	DnaJ heat shock protein family (Hsp40) member B14 [Source:MGI Symbol;Acc:MGI:1917854]
Ubr3	0	0	0.867	0.304	1	not de	ubiquitin protein ligase E3 component n-recognin 3 [Source:MGI Symbol;Acc:MGI:1861100]
Galnt17	0	0.21	1	0.826	1	not de	polypeptide N-acetylgalactosaminyltransferase 17 [Source:MGI Symbol;Acc:MGI:2137594]
Ube2b	0	0.72	0.56	0.152	1	not de	ubiquitin-conjugating enzyme E2B [Source:MGI Symbol;Acc:MGI:102944]
Dstyk	0	0.55	0.52	0.13	1	not de	dual serine/threonine and tyrosine protein kinase [Source:MGI Symbol;Acc:MGI:1925064]
Xab2	0	2.95	0.133	0	1	not de	XPA binding protein 2 [Source:MGI Symbol;Acc:MGI:1914689]
Uchl1	0	2.88	0.133	0	1	not de	ubiquitin carboxy-terminal hydrolase L1 [Source:MGI Symbol;Acc:MGI:103149]
Cyfip1	0	0.12	0.8	0.261	1	not de	cytoplasmic FMR1 interacting protein 1 [Source:MGI Symbol;Acc:MGI:1338801]
Gtf2h3	0	2.96	0.147	0	1	not de	general transcription factor IIH, polypeptide 3 [Source:MGI Symbol;Acc:MGI:1277143]
Smg6	0	-0.07	0.827	0.304	1	not de	SMG6 nonsense mediated mRNA decay factor [Source:MGI Symbol;Acc:MGI:2144117]
Prrc1	0	2.98	0.147	0	1	not de	proline-rich coiled-coil 1 [Source:MGI Symbol;Acc:MGI:1916106]
Lrrc28	0	0.49	0.693	0.174	1	not de	leucine rich repeat containing 28 [Source:MGI Symbol;Acc:MGI:1915689]
Gm14061	0	3.13	0.133	0	1	not de	predicted gene 14061 [Source:MGI Symbol;Acc:MGI:3649736]
Gon4l	0	1.24	0.373	0.043	1	not de	gon-4 like [Source:MGI Symbol;Acc:MGI:1917579]
Lamc1	0	0.34	0.627	0.217	1	not de	laminin, gamma 1 [Source:MGI Symbol;Acc:MGI:99914]
Trpm3	0	0.33	1	0.87	1	not de	transient receptor potential cation channel, subfamily M, member 3 [Source:MGI Symbol;Acc:MGI:2443101]
Slc9a7	0	0.35	0.72	0.196	1	not de	solute carrier family 9 (sodium/hydrogen exchanger), member 7 [Source:MGI Symbol;Acc:MGI:2444530]
Zeb2	0	0.01	1	0.696	1	not de	zinc finger E-box binding homeobox 2 [Source:MGI Symbol;Acc:MGI:1344407]
Pde4d	0	0.37	0.973	0.5	1	not de	phosphodiesterase 4D, cAMP specific [Source:MGI Symbol;Acc:MGI:99555]
A330023F24Rik	0	-0.04	0.96	0.478	1	not de	RIKEN cDNA A330023F24 gene [Source:MGI Symbol;Acc:MGI:2443958]
Phf14	0	0.07	0.84	0.283	1	not de	PHD finger protein 14 [Source:MGI Symbol;Acc:MGI:1923539]
Nckap5l	0	2.52	0.253	0.022	1	not de	NCK-associated protein 5-like [Source:MGI Symbol;Acc:MGI:3609653]
Prpf39	0	0.23	0.587	0.174	1	not de	pre-mRNA processing factor 39 [Source:MGI Symbol;Acc:MGI:104602]
Smyd3	0	0.43	0.92	0.391	1	not de	SET and MYND domain containing 3 [Source:MGI Symbol;Acc:MGI:1916976]
Spen	0	0.35	0.56	0.109	1	not de	spen family transcription repressor [Source:MGI Symbol;Acc:MGI:1891706]
Map1s	0	2.61	0.24	0.022	1	not de	microtubule-associated protein 1S [Source:MGI Symbol;Acc:MGI:2443304]
Arid4a	0	0.06	0.533	0.13	1	not de	AT-rich interaction domain 4A [Source:MGI Symbol;Acc:MGI:2444354]
Ehd3	0	1.53	0.467	0.109	1	not de	EH-domain containing 3 [Source:MGI Symbol;Acc:MGI:1928900]
Rsrc1	0	0.33	0.68	0.174	1	not de	arginine/serine-rich coiled-coil 1 [Source:MGI Symbol;Acc:MGI:1914130]
Lonrf2	0	0.12	0.587	0.174	1	not de	LON peptidase N-terminal domain and ring finger 2 [Source:MGI Symbol;Acc:MGI:1920209]
Smarcb1	0	2.57	0.24	0.022	1	not de	SWI/SNF related, matrix associated, actin dependent regulator of chromatin, subfamily b, member 1 [Source:MGI Symbol;Acc:MGI:1328366]
Rybp	0	2.29	0.333	0.065	1	not de	RING1 and YY1 binding protein [Source:MGI Symbol;Acc:MGI:1929059]
Lhfpl3	0	2.73	0.253	0.022	1	not de	lipoma HMGIC fusion partner-like 3 [Source:MGI Symbol;Acc:MGI:1925076]
Commd3	0	2.84	0.133	0	1	not de	COMM domain containing 3 [Source:MGI Symbol;Acc:MGI:88218]
Mccc1	0	1.94	0.307	0.043	1	not de	methylcrotonoyl-Coenzyme A carboxylase 1 (alpha) [Source:MGI Symbol;Acc:MGI:1919289]
Tsacc	0	3.31	0.147	0	1	not de	TSSK6 activating co-chaperone [Source:MGI Symbol;Acc:MGI:1924177]
Lrpap1	0	3.22	0.147	0	1	not de	low density lipoprotein receptor-related protein associated protein 1 [Source:MGI Symbol;Acc:MGI:96829]
Nfat5	0	0.43	0.8	0.326	1	not de	nuclear factor of activated T cells 5 [Source:MGI Symbol;Acc:MGI:1859333]
Slc4a3	0	2.86	0.147	0	1	not de	solute carrier family 4 (anion exchanger), member 3 [Source:MGI Symbol;Acc:MGI:109350]
Bmpr1a	0	0.43	0.627	0.196	1	not de	bone morphogenetic protein receptor, type 1A [Source:MGI Symbol;Acc:MGI:1338938]
Ckap5	0	0.99	0.613	0.152	1	not de	cytoskeleton associated protein 5 [Source:MGI Symbol;Acc:MGI:1923036]
Itpr1	0	0.33	0.867	0.413	1	not de	inositol 1,4,5-trisphosphate receptor 1 [Source:MGI Symbol;Acc:MGI:96623]
Gm17484	0	3.43	0.147	0	1	not de	predicted gene, 17484 [Source:MGI Symbol;Acc:MGI:4937118]
Tef	0	0.63	0.653	0.196	1	not de	thyrotroph embryonic factor [Source:MGI Symbol;Acc:MGI:98663]
Sgtb	0	2.69	0.24	0.022	1	not de	small glutamine-rich tetratricopeptide repeat (TPR)-containing, beta [Source:MGI Symbol;Acc:MGI:2444615]
Specc1	0	0.24	0.813	0.348	1	not de	sperm antigen with calponin homology and coiled-coil domains 1 [Source:MGI Symbol;Acc:MGI:2442356]
Spred2	0	-0.44	0.853	0.37	1	not de	sprouty-related EVH1 domain containing 2 [Source:MGI Symbol;Acc:MGI:2150019]
Galnt11	0	1.8	0.387	0.065	1	not de	polypeptide N-acetylgalactosaminyltransferase 11 [Source:MGI Symbol;Acc:MGI:2444392]
Nf1	0	0.61	0.76	0.37	1	not de	neurofibromin 1 [Source:MGI Symbol;Acc:MGI:97306]
Elp4	0	0.68	0.613	0.239	1	not de	elongator acetyltransferase complex subunit 4 [Source:MGI Symbol;Acc:MGI:1925016]
Bud23	0	2.8	0.147	0	1	not de	BUD23, rRNA methyltransferase and ribosome maturation factor [Source:MGI Symbol;Acc:MGI:1913388]
Pecr	0	3.09	0.147	0	1	not de	peroxisomal trans-2-enoyl-CoA reductase [Source:MGI Symbol;Acc:MGI:2148199]
Csnk1d	0	1.97	0.36	0.065	1	not de	casein kinase 1, delta [Source:MGI Symbol;Acc:MGI:1355272]
Ndufaf2	0	2.39	0.267	0.022	1	not de	NADH:ubiquinone oxidoreductase complex assembly factor 2 [Source:MGI Symbol;Acc:MGI:1922847]
Apc2	0	3.09	0.147	0	1	not de	APC regulator of WNT signaling pathway 2 [Source:MGI Symbol;Acc:MGI:1346052]
Kif1b	0	0.18	0.947	0.5	1	not de	kinesin family member 1B [Source:MGI Symbol;Acc:MGI:108426]
Ahcyl1	0	1	0.6	0.152	1	not de	S-adenosylhomocysteine hydrolase-like 1 [Source:MGI Symbol;Acc:MGI:2385184]
Pknox2	0	0.22	0.747	0.239	1	not de	Pbx/knotted 1 homeobox 2 [Source:MGI Symbol;Acc:MGI:2445415]
Ybx1	0	0.94	0.4	0.043	1	not de	Y box protein 1 [Source:MGI Symbol;Acc:MGI:99146]
Ap1ar	0	0.51	0.333	0.065	1	not de	adaptor-related protein complex 1 associated regulatory protein [Source:MGI Symbol;Acc:MGI:2384822]
Ggact	0	3.23	0.147	0	1	not de	gamma-glutamylamine cyclotransferase [Source:MGI Symbol;Acc:MGI:2385008]
Rabgap1	0	0.28	0.76	0.283	1	not de	RAB GTPase activating protein 1 [Source:MGI Symbol;Acc:MGI:2385139]
Agbl1	0	3.65	0.133	0	1	not de	ATP/GTP binding protein-like 1 [Source:MGI Symbol;Acc:MGI:3646469]
Tubd1	0	3.13	0.147	0	1	not de	tubulin, delta 1 [Source:MGI Symbol;Acc:MGI:1891826]
Mex3c	0	2.52	0.24	0.022	1	not de	mex3 RNA binding family member C [Source:MGI Symbol;Acc:MGI:2652843]
AW554918	0	0.43	0.68	0.217	1	not de	expressed sequence AW554918 [Source:MGI Symbol;Acc:MGI:2147376]
Canx	0	1.2	0.32	0.043	1	not de	calnexin [Source:MGI Symbol;Acc:MGI:88261]
4632427E13Rik	0	2.14	0.32	0.043	1	not de	RIKEN cDNA 4632427E13 gene [Source:MGI Symbol;Acc:MGI:1915436]
Usp16	0	1.18	0.493	0.109	1	not de	ubiquitin specific peptidase 16 [Source:MGI Symbol;Acc:MGI:1921362]
Eqtn	0	3.27	0.147	0	1	not de	equatorin, sperm acrosome associated [Source:MGI Symbol;Acc:MGI:1915003]
Cadps2	0	0.76	0.667	0.196	1	not de	Ca2+-dependent activator protein for secretion 2 [Source:MGI Symbol;Acc:MGI:2443963]
Rb1	0	1.01	0.68	0.261	1	not de	RB transcriptional corepressor 1 [Source:MGI Symbol;Acc:MGI:97874]
Aatf	0	0.49	0.48	0.087	1	not de	apoptosis antagonizing transcription factor [Source:MGI Symbol;Acc:MGI:1929608]
Zfp592	0	2.3	0.293	0.043	1	not de	zinc finger protein 592 [Source:MGI Symbol;Acc:MGI:2443541]
Ank1	0	3.41	0.147	0	1	not de	ankyrin 1, erythroid [Source:MGI Symbol;Acc:MGI:88024]
Reep1	0	0.1	0.693	0.217	1	not de	receptor accessory protein 1 [Source:MGI Symbol;Acc:MGI:1098827]
Sf3b2	0	1.14	0.333	0.043	1	not de	splicing factor 3b, subunit 2 [Source:MGI Symbol;Acc:MGI:2441856]
Prkn	0	0.38	0.947	0.565	1	not de	parkin RBR E3 ubiquitin protein ligase [Source:MGI Symbol;Acc:MGI:1355296]
Gm48747	0	2.26	0.24	0.022	1	not de	predicted gene, 48747 [Source:MGI Symbol;Acc:MGI:6098420]
Ankrd28	0	0.52	0.68	0.217	1	not de	ankyrin repeat domain 28 [Source:MGI Symbol;Acc:MGI:2145661]
Kctd6	0	2.94	0.147	0	1	not de	potassium channel tetramerisation domain containing 6 [Source:MGI Symbol;Acc:MGI:1918643]
Tank	0	1.33	0.36	0.043	1	not de	TRAF family member-associated Nf-kappa B activator [Source:MGI Symbol;Acc:MGI:107676]
Klhl12	0	2.13	0.293	0.043	1	not de	kelch-like 12 [Source:MGI Symbol;Acc:MGI:2385619]
Ttc21b	0	1.89	0.333	0.043	1	not de	tetratricopeptide repeat domain 21B [Source:MGI Symbol;Acc:MGI:1920918]
Nol9	0	3.53	0.147	0	1	not de	nucleolar protein 9 [Source:MGI Symbol;Acc:MGI:1921285]
Sc5d	0	3.03	0.147	0	1	not de	sterol-C5-desaturase [Source:MGI Symbol;Acc:MGI:1353611]
Sri	0	3.07	0.147	0	1	not de	sorcin [Source:MGI Symbol;Acc:MGI:98419]
Arid3b	0	2.32	0.24	0.022	1	not de	AT-rich interaction domain 3B [Source:MGI Symbol;Acc:MGI:1930768]
Rab14	0	1.14	0.453	0.087	1	not de	RAB14, member RAS oncogene family [Source:MGI Symbol;Acc:MGI:1915615]
Bicd1	0	0.39	0.813	0.283	1	not de	BICD cargo adaptor 1 [Source:MGI Symbol;Acc:MGI:1101760]
Cpeb4	0	0.29	0.787	0.348	1	not de	cytoplasmic polyadenylation element binding protein 4 [Source:MGI Symbol;Acc:MGI:1914829]
Zfp763	0	3	0.147	0	1	not de	zinc finger protein 763 [Source:MGI Symbol;Acc:MGI:1920701]
Nsg1	0	3	0.147	0	1	not de	neuron specific gene family member 1 [Source:MGI Symbol;Acc:MGI:109149]
Ntan1	0	3.14	0.147	0	1	not de	N-terminal Asn amidase [Source:MGI Symbol;Acc:MGI:108471]
Gm42439	0	3.06	0.147	0	1	not de	predicted gene 42439 [Source:MGI Symbol;Acc:MGI:5662576]
Zfp951	0	3.03	0.147	0	1	not de	zinc finger protein 951 [Source:MGI Symbol;Acc:MGI:2441896]
Nsmaf	0	1.41	0.44	0.087	1	not de	neutral sphingomyelinase (N-SMase) activation associated factor [Source:MGI Symbol;Acc:MGI:1341864]
Bmt2	0	1.13	0.4	0.087	1	not de	base methyltransferase of 25S rRNA 2 [Source:MGI Symbol;Acc:MGI:2141466]
Kcng2	0	0.46	0.72	0.174	1	not de	potassium voltage-gated channel, subfamily G, member 2 [Source:MGI Symbol;Acc:MGI:3694646]
Exoc6b	0	0.54	0.827	0.304	1	not de	exocyst complex component 6B [Source:MGI Symbol;Acc:MGI:1923164]
Cep57l1	0	2.6	0.227	0.022	1	not de	centrosomal protein 57-like 1 [Source:MGI Symbol;Acc:MGI:1915511]
Rnf180	0	2.09	0.267	0.022	1	not de	ring finger protein 180 [Source:MGI Symbol;Acc:MGI:1919066]
Mtmr3	0	0.39	0.773	0.283	1	not de	myotubularin related protein 3 [Source:MGI Symbol;Acc:MGI:1921552]
Slc12a8	0	3.3	0.147	0	1	not de	solute carrier family 12 (potassium/chloride transporters), member 8 [Source:MGI Symbol;Acc:MGI:2443672]
Gm16091	0	3.1	0.147	0	1	not de	predicted gene 16091 [Source:MGI Symbol;Acc:MGI:3802007]
Gm26691	0	4.09	0.147	0	1	not de	predicted gene, 26691 [Source:MGI Symbol;Acc:MGI:5477185]
Terf1	0	1.84	0.32	0.043	1	not de	telomeric repeat binding factor 1 [Source:MGI Symbol;Acc:MGI:109634]
Ptpra	0	0.01	0.893	0.37	1	not de	protein tyrosine phosphatase receptor type A [Source:MGI Symbol;Acc:MGI:97808]
Usp45	0	-0.16	0.48	0.13	1	not de	ubiquitin specific petidase 45 [Source:MGI Symbol;Acc:MGI:101850]
Reep5	0	3.29	0.147	0	1	not de	receptor accessory protein 5 [Source:MGI Symbol;Acc:MGI:1270152]
Rad9b	0	3.33	0.147	0	1	not de	RAD9 checkpoint clamp component B [Source:MGI Symbol;Acc:MGI:2385231]
Rspo3	0	3.58	0.147	0	1	not de	R-spondin 3 [Source:MGI Symbol;Acc:MGI:1920030]
Mettl9	0	2.48	0.227	0.022	1	not de	methyltransferase like 9 [Source:MGI Symbol;Acc:MGI:1914862]
Arl6	0	3.1	0.133	0	1	not de	ADP-ribosylation factor-like 6 [Source:MGI Symbol;Acc:MGI:1927136]
Rnpc3	0	1.99	0.307	0.043	1	not de	RNA-binding region (RNP1, RRM) containing 3 [Source:MGI Symbol;Acc:MGI:1914475]
Ano6	0	0.72	0.707	0.196	1	not de	anoctamin 6 [Source:MGI Symbol;Acc:MGI:2145890]
Trak1	0	-0.07	0.627	0.196	1	not de	trafficking protein, kinesin binding 1 [Source:MGI Symbol;Acc:MGI:1914345]
Dsel	0	3.03	0.147	0	1	not de	dermatan sulfate epimerase-like [Source:MGI Symbol;Acc:MGI:2442948]
Xiap	0	1.5	0.32	0.022	1	not de	X-linked inhibitor of apoptosis [Source:MGI Symbol;Acc:MGI:107572]
Trip12	0	0.18	0.813	0.239	1	not de	thyroid hormone receptor interactor 12 [Source:MGI Symbol;Acc:MGI:1309481]
Cog7	0	2.23	0.28	0.043	1	not de	component of oligomeric golgi complex 7 [Source:MGI Symbol;Acc:MGI:2685013]
Mitf	0	0.92	0.507	0.152	1	not de	melanogenesis associated transcription factor [Source:MGI Symbol;Acc:MGI:104554]
Sclt1	0	1.45	0.493	0.152	1	not de	sodium channel and clathrin linker 1 [Source:MGI Symbol;Acc:MGI:1914411]
Matk	0	0.99	0.373	0.065	1	not de	megakaryocyte-associated tyrosine kinase [Source:MGI Symbol;Acc:MGI:99259]
Phc2	0	0.26	0.773	0.261	1	not de	polyhomeotic 2 [Source:MGI Symbol;Acc:MGI:1860454]
Scg2	0	3.05	0.133	0	1	not de	secretogranin II [Source:MGI Symbol;Acc:MGI:103033]
Plpp1	0	2.74	0.227	0.022	1	not de	phospholipid phosphatase 1 [Source:MGI Symbol;Acc:MGI:108412]
Fam120b	0	0.82	0.507	0.13	1	not de	family with sequence similarity 120, member B [Source:MGI Symbol;Acc:MGI:1914794]
Brwd1	0	0.32	0.84	0.326	1	not de	bromodomain and WD repeat domain containing 1 [Source:MGI Symbol;Acc:MGI:1890651]
Gm43111	0	2.86	0.133	0	1	not de	predicted gene 43111 [Source:MGI Symbol;Acc:MGI:5663248]
Mtif2	0	1.92	0.32	0.065	1	not de	mitochondrial translational initiation factor 2 [Source:MGI Symbol;Acc:MGI:1924034]
Ccdc30	0	1.08	0.533	0.152	1	not de	coiled-coil domain containing 30 [Source:MGI Symbol;Acc:MGI:1920582]
Galc	0	2.07	0.293	0.043	1	not de	galactosylceramidase [Source:MGI Symbol;Acc:MGI:95636]
Dnajc14	0	2.93	0.147	0	1	not de	DnaJ heat shock protein family (Hsp40) member C14 [Source:MGI Symbol;Acc:MGI:1921580]
Gm17018	0	2.97	0.147	0	1	not de
Mlh1	0	3.07	0.147	0	1	not de	mutL homolog 1 [Source:MGI Symbol;Acc:MGI:101938]
Aar2	0	3.11	0.147	0	1	not de	AAR2 splicing factor homolog [Source:MGI Symbol;Acc:MGI:1915545]
Gm43951	0	2.94	0.147	0	1	not de
Ate1	0	3.34	0.147	0	1	not de	arginyltransferase 1 [Source:MGI Symbol;Acc:MGI:1333870]
Olfr1564	0	3.02	0.133	0	1	not de
Ube2r2	0	0.75	0.52	0.13	1	not de	ubiquitin-conjugating enzyme E2R 2 [Source:MGI Symbol;Acc:MGI:1914865]
Ppp2r1b	0	3.52	0.133	0	1	not de	protein phosphatase 2, regulatory subunit A, beta [Source:MGI Symbol;Acc:MGI:1920949]
Wdr60	0	2.32	0.28	0.043	1	not de
Fbxl2	0	1.33	0.32	0.022	1	not de	F-box and leucine-rich repeat protein 2 [Source:MGI Symbol;Acc:MGI:1919429]
Eprs	0	0.71	0.507	0.087	1	not de	glutamyl-prolyl-tRNA synthetase 1 [Source:MGI Symbol;Acc:MGI:97838]
Pcdha11	0	-0.01	0.787	0.283	1	not de	protocadherin alpha 11 [Source:MGI Symbol;Acc:MGI:1298372]
Cox16	0	0.43	0.72	0.196	1	not de	cytochrome c oxidase assembly protein 16 [Source:MGI Symbol;Acc:MGI:1913522]
Kcnip4	0	0.58	1	1	1	not de	Kv channel interacting protein 4 [Source:MGI Symbol;Acc:MGI:1933131]
Mynn	0	3.19	0.133	0	1	not de	myoneurin [Source:MGI Symbol;Acc:MGI:1931415]
Ehd1	0	2.33	0.24	0.022	1	not de	EH-domain containing 1 [Source:MGI Symbol;Acc:MGI:1341878]
Tatdn3	0	2.74	0.133	0	1	not de	TatD DNase domain containing 3 [Source:MGI Symbol;Acc:MGI:1916222]
Mef2a	0	0.54	0.8	0.283	1	not de	myocyte enhancer factor 2A [Source:MGI Symbol;Acc:MGI:99532]
Trim33	0	0.88	0.653	0.217	1	not de	tripartite motif-containing 33 [Source:MGI Symbol;Acc:MGI:2137357]
Ppargc1a	0	2.39	0.267	0.043	1	not de	peroxisome proliferative activated receptor, gamma, coactivator 1 alpha [Source:MGI Symbol;Acc:MGI:1342774]
Olfm4	0	2.87	0.133	0	1	not de	olfactomedin 4 [Source:MGI Symbol;Acc:MGI:2685142]
Pigk	0	0.28	0.707	0.196	1	not de	phosphatidylinositol glycan anchor biosynthesis, class K [Source:MGI Symbol;Acc:MGI:1913863]
Rdx	0	0.71	0.347	0.087	1	not de	radixin [Source:MGI Symbol;Acc:MGI:97887]
Slc6a6	0	0.68	0.653	0.196	1	not de	solute carrier family 6 (neurotransmitter transporter, taurine), member 6 [Source:MGI Symbol;Acc:MGI:98488]
Snhg11	0	0.68	0.773	0.283	1	not de	small nucleolar RNA host gene 11 [Source:MGI Symbol;Acc:MGI:2441845]
Hdac9	0	0.45	0.893	0.413	1	not de	histone deacetylase 9 [Source:MGI Symbol;Acc:MGI:1931221]
Tmed10	0	2.36	0.227	0.022	1	not de	transmembrane p24 trafficking protein 10 [Source:MGI Symbol;Acc:MGI:1915831]
Ywhaz	0	0.78	0.653	0.196	1	not de	tyrosine 3-monooxygenase/tryptophan 5-monooxygenase activation protein, zeta polypeptide [Source:MGI Symbol;Acc:MGI:109484]
Slc44a1	0	0.49	0.853	0.326	1	not de	solute carrier family 44, member 1 [Source:MGI Symbol;Acc:MGI:2140592]
Atp11c	0	1.54	0.44	0.109	1	not de	ATPase, class VI, type 11C [Source:MGI Symbol;Acc:MGI:1859661]
Usp42	0	2.71	0.133	0	1	not de	ubiquitin specific peptidase 42 [Source:MGI Symbol;Acc:MGI:1924050]
Ss18	0	0.84	0.467	0.109	1	not de	SS18, subunit of BAF chromatin remodeling complex [Source:MGI Symbol;Acc:MGI:107708]
Cdc37l1	0	0.08	0.573	0.152	1	not de	cell division cycle 37-like 1 [Source:MGI Symbol;Acc:MGI:1914322]
Ak5	0	-0.03	1	0.587	1	not de	adenylate kinase 5 [Source:MGI Symbol;Acc:MGI:2677491]
Olfm3	0	2.05	0.32	0.065	1	not de	olfactomedin 3 [Source:MGI Symbol;Acc:MGI:2387329]
Gk	0	2.99	0.227	0.022	1	not de	glycerol kinase [Source:MGI Symbol;Acc:MGI:106594]
Rbm15	0	3.1	0.133	0	1	not de	RNA binding motif protein 15 [Source:MGI Symbol;Acc:MGI:2443205]
Diaph3	0	3.58	0.133	0	1	not de	diaphanous related formin 3 [Source:MGI Symbol;Acc:MGI:1927222]
Smarca4	0	0.11	0.72	0.217	1	not de	SWI/SNF related, matrix associated, actin dependent regulator of chromatin, subfamily a, member 4 [Source:MGI Symbol;Acc:MGI:88192]
Btrc	0	0.15	0.88	0.37	1	not de	beta-transducin repeat containing protein [Source:MGI Symbol;Acc:MGI:1338871]
Hk1	0	1.05	0.453	0.087	1	not de	hexokinase 1 [Source:MGI Symbol;Acc:MGI:96103]
Pygb	0	0.37	0.387	0.087	1	not de	brain glycogen phosphorylase [Source:MGI Symbol;Acc:MGI:97828]
Zfp445	0	0.62	0.627	0.174	1	not de	zinc finger protein 445 [Source:MGI Symbol;Acc:MGI:2143340]
Gm16759	0	1.76	0.36	0.065	1	not de	predicted gene, 16759 [Source:MGI Symbol;Acc:MGI:4439683]
Hmgn1	0	2.75	0.133	0	1	not de	high mobility group nucleosomal binding domain 1 [Source:MGI Symbol;Acc:MGI:96120]
Kat6b	0	0.23	0.867	0.413	1	not de	K(lysine) acetyltransferase 6B [Source:MGI Symbol;Acc:MGI:1858746]
Tbc1d30	0	1.76	0.373	0.087	1	not de	TBC1 domain family, member 30 [Source:MGI Symbol;Acc:MGI:1921944]
Ldah	0	0.28	0.453	0.152	1	not de	lipid droplet associated hydrolase [Source:MGI Symbol;Acc:MGI:1916082]
Cpne6	0	0.31	0.64	0.196	1	not de	copine VI [Source:MGI Symbol;Acc:MGI:1334445]
Pacsin1	0	-0.32	0.933	0.37	1	not de	protein kinase C and casein kinase substrate in neurons 1 [Source:MGI Symbol;Acc:MGI:1345181]
Cygb	0	2.79	0.133	0	1	not de	cytoglobin [Source:MGI Symbol;Acc:MGI:2149481]
Cab39l	0	2.65	0.227	0.022	1	not de	calcium binding protein 39-like [Source:MGI Symbol;Acc:MGI:1914081]
Tspan7	0	0.04	0.813	0.348	1	not de	tetraspanin 7 [Source:MGI Symbol;Acc:MGI:1298407]
Rtf1	0	0.99	0.453	0.13	1	not de	RTF1, Paf1/RNA polymerase II complex component [Source:MGI Symbol;Acc:MGI:1309480]
Kat6a	0	0.55	0.573	0.109	1	not de	K(lysine) acetyltransferase 6A [Source:MGI Symbol;Acc:MGI:2442415]
Gria3	0	0.43	0.973	0.543	1	not de	glutamate receptor, ionotropic, AMPA3 (alpha 3) [Source:MGI Symbol;Acc:MGI:95810]
D10Wsu102e	0	0.4	0.613	0.217	1	not de
Slc4a1ap	0	2.52	0.227	0.022	1	not de	solute carrier family 4 (anion exchanger), member 1, adaptor protein [Source:MGI Symbol;Acc:MGI:1196608]
Iqsec2	0	-0.01	0.96	0.522	1	not de	IQ motif and Sec7 domain 2 [Source:MGI Symbol;Acc:MGI:3528396]
Ncoa2	0	0.08	0.867	0.391	1	not de	nuclear receptor coactivator 2 [Source:MGI Symbol;Acc:MGI:1276533]
Nsun7	0	0.61	0.36	0.087	1	not de	NOL1/NOP2/Sun domain family, member 7 [Source:MGI Symbol;Acc:MGI:1918168]
Acss2	0	-0.14	0.347	0.087	1	not de	acyl-CoA synthetase short-chain family member 2 [Source:MGI Symbol;Acc:MGI:1890410]
Usp15	0	0.4	0.813	0.283	1	not de	ubiquitin specific peptidase 15 [Source:MGI Symbol;Acc:MGI:101857]
Paip1	0	-0.9	0.267	0.065	1	not de	polyadenylate binding protein-interacting protein 1 [Source:MGI Symbol;Acc:MGI:2384993]
Crem	0	3.29	0.213	0.022	1	not de	cAMP responsive element modulator [Source:MGI Symbol;Acc:MGI:88495]
Msi2	0	0.41	0.72	0.304	1	not de	musashi RNA-binding protein 2 [Source:MGI Symbol;Acc:MGI:1923876]
Mtx1	0	3	0.133	0	1	not de	metaxin 1 [Source:MGI Symbol;Acc:MGI:103025]
Tmem132d	0	3.39	0.133	0	1	not de	transmembrane protein 132D [Source:MGI Symbol;Acc:MGI:3044963]
Lmnb1	0	2.84	0.133	0	1	not de	lamin B1 [Source:MGI Symbol;Acc:MGI:96795]
Resf1	0	3.61	0.133	0	1	not de	retroelement silencing factor 1 [Source:MGI Symbol;Acc:MGI:1914496]
Alkbh5	0	2.86	0.133	0	1	not de	alkB homolog 5, RNA demethylase [Source:MGI Symbol;Acc:MGI:2144489]
Dpm1	0	0.09	0.507	0.13	1	not de	predicted gene 20716 [Source:MGI Symbol;Acc:MGI:5313163]
Trps1	0	1.97	0.4	0.087	1	not de	transcriptional repressor GATA binding 1 [Source:MGI Symbol;Acc:MGI:1927616]
Mgrn1	0	-0.25	0.533	0.13	1	not de	mahogunin, ring finger 1 [Source:MGI Symbol;Acc:MGI:2447670]
Ctxn1	0	2.72	0.133	0	1	not de	cortexin 1 [Source:MGI Symbol;Acc:MGI:88566]
Psme4	0	0.18	0.88	0.326	1	not de	proteasome (prosome, macropain) activator subunit 4 [Source:MGI Symbol;Acc:MGI:2143994]
Nsd1	0	0.21	0.92	0.391	1	not de	nuclear receptor-binding SET-domain protein 1 [Source:MGI Symbol;Acc:MGI:1276545]
Fam160b1	0	2.22	0.24	0.022	1	not de
Gabrb3	0	0.25	1	0.804	1	not de	GABRB3, gamma-aminobutyric acid type A receptor subunit beta 3 [Source:MGI Symbol;Acc:MGI:95621]
Ccdc57	0	1.15	0.44	0.109	1	not de	coiled-coil domain containing 57 [Source:MGI Symbol;Acc:MGI:1918526]
Erc1	0	0.35	0.867	0.326	1	not de	ELKS/RAB6-interacting/CAST family member 1 [Source:MGI Symbol;Acc:MGI:2151013]
Larp1	0	1.24	0.467	0.087	1	not de	La ribonucleoprotein 1, translational regulator [Source:MGI Symbol;Acc:MGI:1890165]
Kcnmb4	0	1.26	0.48	0.13	1	not de	potassium large conductance calcium-activated channel, subfamily M, beta member 4 [Source:MGI Symbol;Acc:MGI:1913272]
Cers6	0	0.15	0.973	0.543	1	not de	ceramide synthase 6 [Source:MGI Symbol;Acc:MGI:2442564]
Rbm39	0	0.24	0.907	0.435	1	not de	RNA binding motif protein 39 [Source:MGI Symbol;Acc:MGI:2157953]
Nr3c1	0	0.23	0.613	0.217	1	not de	nuclear receptor subfamily 3, group C, member 1 [Source:MGI Symbol;Acc:MGI:95824]
Xrn1	0	-0.18	0.733	0.239	1	not de	5'-3' exoribonuclease 1 [Source:MGI Symbol;Acc:MGI:891964]
Zswim5	0	1.14	0.587	0.196	1	not de	zinc finger SWIM-type containing 5 [Source:MGI Symbol;Acc:MGI:1921714]
Itgb1	0	1.08	0.307	0.043	1	not de	integrin beta 1 (fibronectin receptor beta) [Source:MGI Symbol;Acc:MGI:96610]
Zwint	0	0.13	0.547	0.152	1	not de	ZW10 interactor [Source:MGI Symbol;Acc:MGI:1289227]
Erp29	0	2.15	0.227	0.022	1	not de	endoplasmic reticulum protein 29 [Source:MGI Symbol;Acc:MGI:1914647]
Btbd10	0	1.2	0.4	0.109	1	not de	BTB domain containing 10 [Source:MGI Symbol;Acc:MGI:1916065]
Cox18	0	2.98	0.133	0	1	not de	cytochrome c oxidase assembly protein 18 [Source:MGI Symbol;Acc:MGI:2448532]
Neurl1a	0	-0.12	0.72	0.217	1	not de	neuralized E3 ubiquitin protein ligase 1A [Source:MGI Symbol;Acc:MGI:1334263]
AI504432	0	3.05	0.12	0	1	not de	expressed sequence AI504432 [Source:MGI Symbol;Acc:MGI:2139742]
Oip5os1	0	3.32	0.133	0	1	not de	Opa interacting protein 5, opposite strand 1 [Source:MGI Symbol;Acc:MGI:1913852]
Galnt18	0	0.08	1	0.717	1	not de	polypeptide N-acetylgalactosaminyltransferase 18 [Source:MGI Symbol;Acc:MGI:2446239]
Macf1	0	0.15	0.973	0.543	1	not de	microtubule-actin crosslinking factor 1 [Source:MGI Symbol;Acc:MGI:108559]
A230072C01Rik	0	2.9	0.133	0	1	not de	RIKEN cDNA A230072C01 gene [Source:MGI Symbol;Acc:MGI:2444644]
Rassf1	0	2.99	0.133	0	1	not de	Ras association (RalGDS/AF-6) domain family member 1 [Source:MGI Symbol;Acc:MGI:1928386]
Ppp1cb	0	0.71	0.72	0.239	1	not de	protein phosphatase 1 catalytic subunit beta [Source:MGI Symbol;Acc:MGI:104871]
Aaas	0	2.67	0.133	0	1	not de	achalasia, adrenocortical insufficiency, alacrimia [Source:MGI Symbol;Acc:MGI:2443767]
Sh3kbp1	0	0.61	0.707	0.261	1	not de	SH3-domain kinase binding protein 1 [Source:MGI Symbol;Acc:MGI:1889583]
Glud1	0	2.09	0.36	0.087	1	not de	glutamate dehydrogenase 1 [Source:MGI Symbol;Acc:MGI:95753]
Arhgap44	0	0.15	0.84	0.37	1	not de	Rho GTPase activating protein 44 [Source:MGI Symbol;Acc:MGI:2144423]
Raph1	0	2.24	0.307	0.065	1	not de	Ras association (RalGDS/AF-6) and pleckstrin homology domains 1 [Source:MGI Symbol;Acc:MGI:1924550]
Pvr	0	3	0.133	0	1	not de	poliovirus receptor [Source:MGI Symbol;Acc:MGI:107741]
Ash1l	0	0.07	0.92	0.413	1	not de	ASH1 like histone lysine methyltransferase [Source:MGI Symbol;Acc:MGI:2183158]
Hecw2	0	0.53	0.68	0.239	1	not de	HECT, C2 and WW domain containing E3 ubiquitin protein ligase 2 [Source:MGI Symbol;Acc:MGI:2685817]
Fyn	0	0.12	0.867	0.304	1	not de	Fyn proto-oncogene [Source:MGI Symbol;Acc:MGI:95602]
Kansl1	0	0.27	0.92	0.413	1	not de	KAT8 regulatory NSL complex subunit 1 [Source:MGI Symbol;Acc:MGI:1923969]
Pros1	0	3.42	0.133	0	1	not de	protein S (alpha) [Source:MGI Symbol;Acc:MGI:1095733]
Slc20a1	0	3.26	0.133	0	1	not de	solute carrier family 20, member 1 [Source:MGI Symbol;Acc:MGI:108392]
Gle1	0	2.32	0.213	0.022	1	not de	GLE1 RNA export mediator [Source:MGI Symbol;Acc:MGI:1921662]
Tsga10	0	0.26	0.68	0.196	1	not de	testis specific 10 [Source:MGI Symbol;Acc:MGI:2685063]
Ccz1	0	1.11	0.267	0.022	1	not de	CCZ1 vacuolar protein trafficking and biogenesis associated [Source:MGI Symbol;Acc:MGI:2141070]
Grin2b	0	0.15	1	0.848	1	not de	glutamate receptor, ionotropic, NMDA2B (epsilon 2) [Source:MGI Symbol;Acc:MGI:95821]
Efr3b	0	3.37	0.133	0	1	not de	EFR3 homolog B [Source:MGI Symbol;Acc:MGI:2444851]
Usp25	0	1.32	0.467	0.109	1	not de	ubiquitin specific peptidase 25 [Source:MGI Symbol;Acc:MGI:1353655]
Vps13b	0	0.06	0.973	0.5	1	not de	vacuolar protein sorting 13B [Source:MGI Symbol;Acc:MGI:1916380]
Pcbp2	0	0.65	0.547	0.152	1	not de	poly(rC) binding protein 2 [Source:MGI Symbol;Acc:MGI:108202]
Sdc2	0	1.77	0.267	0.022	1	not de	syndecan 2 [Source:MGI Symbol;Acc:MGI:1349165]
Chst10	0	2.69	0.213	0.022	1	not de	carbohydrate sulfotransferase 10 [Source:MGI Symbol;Acc:MGI:2138283]
Tmem59	0	1.75	0.36	0.087	1	not de	transmembrane protein 59 [Source:MGI Symbol;Acc:MGI:1929278]
Narf	0	1.61	0.32	0.043	1	not de	nuclear prelamin A recognition factor [Source:MGI Symbol;Acc:MGI:1914858]
4921511C10Rik	0	3.05	0.133	0	1	not de	RIKEN cDNA 4921511C10 gene [Source:MGI Symbol;Acc:MGI:1918174]
Golim4	0	3.12	0.133	0	1	not de	golgi integral membrane protein 4 [Source:MGI Symbol;Acc:MGI:1920374]
Gm26839	0	3.35	0.12	0	1	not de	predicted gene, 26839 [Source:MGI Symbol;Acc:MGI:5477333]
Pik3c3	0	0.53	0.293	0.043	1	not de	phosphatidylinositol 3-kinase catalytic subunit type 3 [Source:MGI Symbol;Acc:MGI:2445019]
Npc1	0	2.3	0.213	0.022	1	not de	NPC intracellular cholesterol transporter 1 [Source:MGI Symbol;Acc:MGI:1097712]
Stox2	0	0.05	0.987	0.674	1	not de	storkhead box 2 [Source:MGI Symbol;Acc:MGI:1918319]
Ccdc58	0	2.45	0.213	0.022	1	not de
Ercc3	0	2.78	0.12	0	1	not de	excision repair cross-complementing rodent repair deficiency, complementation group 3 [Source:MGI Symbol;Acc:MGI:95414]
Mkln1	0	0.69	0.693	0.239	1	not de	muskelin 1, intracellular mediator containing kelch motifs [Source:MGI Symbol;Acc:MGI:1351638]
Igf1r	0	0.2	0.867	0.457	1	not de	insulin-like growth factor I receptor [Source:MGI Symbol;Acc:MGI:96433]
Uhrf2	0	-0.27	0.667	0.217	1	not de	ubiquitin-like, containing PHD and RING finger domains 2 [Source:MGI Symbol;Acc:MGI:1923718]
Poldip2	0	3.27	0.133	0	1	not de	polymerase (DNA-directed), delta interacting protein 2 [Source:MGI Symbol;Acc:MGI:1915061]
Rsl1d1	0	2.69	0.133	0	1	not de	ribosomal L1 domain containing 1 [Source:MGI Symbol;Acc:MGI:1913659]
Tex264	0	2.81	0.133	0	1	not de	testis expressed gene 264 [Source:MGI Symbol;Acc:MGI:1096570]
Atp1a1	0	0.61	0.48	0.109	1	not de	ATPase, Na+/K+ transporting, alpha 1 polypeptide [Source:MGI Symbol;Acc:MGI:88105]
Homer1	0	0.8	0.547	0.152	1	not de	homer scaffolding protein 1 [Source:MGI Symbol;Acc:MGI:1347345]
Mindy2	0	0.83	0.373	0.043	1	not de	MINDY lysine 48 deubiquitinase 2 [Source:MGI Symbol;Acc:MGI:2443086]
Necab3	0	2.75	0.12	0	1	not de	N-terminal EF-hand calcium binding protein 3 [Source:MGI Symbol;Acc:MGI:1861721]
Zfp804b	0	0.77	0.507	0.174	1	not de	zinc finger protein 804B [Source:MGI Symbol;Acc:MGI:2685287]
4933407K13Rik	0	2.62	0.12	0	1	not de	RIKEN cDNA 4933407K13 gene [Source:MGI Symbol;Acc:MGI:1921646]
Serpinb6a	0	1.11	0.293	0.022	1	not de	serine (or cysteine) peptidase inhibitor, clade B, member 6a [Source:MGI Symbol;Acc:MGI:103123]
Adarb2	0	0.16	1	0.848	1	not de	adenosine deaminase, RNA-specific, B2 [Source:MGI Symbol;Acc:MGI:2151118]
Tab2	0	1.18	0.547	0.152	1	not de	TGF-beta activated kinase 1/MAP3K7 binding protein 2 [Source:MGI Symbol;Acc:MGI:1915902]
Msantd3	0	3.2	0.133	0	1	not de	Myb/SANT-like DNA-binding domain containing 3 [Source:MGI Symbol;Acc:MGI:1913915]
Cebpg	0	2.74	0.133	0	1	not de	CCAAT/enhancer binding protein gamma [Source:MGI Symbol;Acc:MGI:104982]
Arhgap21	0	-0.01	0.933	0.435	1	not de	Rho GTPase activating protein 21 [Source:MGI Symbol;Acc:MGI:1918685]
Tmem70	0	3.04	0.12	0	1	not de	transmembrane protein 70 [Source:MGI Symbol;Acc:MGI:1915068]
Ube2e2	0	0.14	1	0.674	1	not de	ubiquitin-conjugating enzyme E2E 2 [Source:MGI Symbol;Acc:MGI:2384997]
Zc3h6	0	0.11	0.413	0.087	1	not de	zinc finger CCCH type containing 6 [Source:MGI Symbol;Acc:MGI:1926001]
Pum1	0	0.07	0.827	0.261	1	not de	pumilio RNA-binding family member 1 [Source:MGI Symbol;Acc:MGI:1931749]
Kdm2a	0	0.54	0.72	0.261	1	not de	lysine (K)-specific demethylase 2A [Source:MGI Symbol;Acc:MGI:1354736]
Cntnap5b	0	0.42	0.947	0.435	1	not de	contactin associated protein-like 5B [Source:MGI Symbol;Acc:MGI:3664583]
Tubgcp2	0	0.63	0.28	0.022	1	not de	tubulin, gamma complex component 2 [Source:MGI Symbol;Acc:MGI:1921487]
Zmynd11	0	-0.11	0.893	0.413	1	not de	zinc finger, MYND domain containing 11 [Source:MGI Symbol;Acc:MGI:1913755]
Zfp800	0	2.18	0.227	0.022	1	not de	zinc finger protein 800 [Source:MGI Symbol;Acc:MGI:1889334]
Ctsb	0	2.86	0.12	0	1	not de	cathepsin B [Source:MGI Symbol;Acc:MGI:88561]
Atf7ip	0	0.74	0.64	0.217	1	not de	activating transcription factor 7 interacting protein [Source:MGI Symbol;Acc:MGI:1858965]
Nsd3	0	0.25	0.88	0.348	1	not de	nuclear receptor binding SET domain protein 3 [Source:MGI Symbol;Acc:MGI:2142581]
Man1a2	0	0.56	0.653	0.261	1	not de	mannosidase, alpha, class 1A, member 2 [Source:MGI Symbol;Acc:MGI:104676]
Stk4	0	1.83	0.307	0.043	1	not de	serine/threonine kinase 4 [Source:MGI Symbol;Acc:MGI:1929004]
Ddx27	0	2.33	0.213	0.022	1	not de	DEAD box helicase 27 [Source:MGI Symbol;Acc:MGI:2385884]
Pot1a	0	2.62	0.213	0.022	1	not de	protection of telomeres 1A [Source:MGI Symbol;Acc:MGI:2141503]
Grb10	0	2.22	0.267	0.043	1	not de	growth factor receptor bound protein 10 [Source:MGI Symbol;Acc:MGI:103232]
Kcnj6	0	0.08	1	0.674	1	not de	potassium inwardly-rectifying channel, subfamily J, member 6 [Source:MGI Symbol;Acc:MGI:104781]
Arhgef2	0	0.05	0.76	0.239	1	not de	Rho/Rac guanine nucleotide exchange factor 2 [Source:MGI Symbol;Acc:MGI:103264]
Prpf40b	0	0.21	0.493	0.087	1	not de	pre-mRNA processing factor 40B [Source:MGI Symbol;Acc:MGI:1925583]
Tgds	0	2.9	0.133	0	1	not de	TDP-glucose 4,6-dehydratase [Source:MGI Symbol;Acc:MGI:1923605]
Zfp639	0	3.09	0.133	0	1	not de	zinc finger protein 639 [Source:MGI Symbol;Acc:MGI:1915028]
Caml	0	2.83	0.133	0	1	not de	calcium modulating ligand [Source:MGI Symbol;Acc:MGI:104728]
Zfp706	0	2.74	0.133	0	1	not de	zinc finger protein 706 [Source:MGI Symbol;Acc:MGI:1915286]
Arfgap3	0	2.84	0.133	0	1	not de	ADP-ribosylation factor GTPase activating protein 3 [Source:MGI Symbol;Acc:MGI:1913501]
Emc3	0	2.88	0.133	0	1	not de	ER membrane protein complex subunit 3 [Source:MGI Symbol;Acc:MGI:1913337]
Snx18	0	2.88	0.133	0	1	not de	sorting nexin 18 [Source:MGI Symbol;Acc:MGI:2137642]
Rb1cc1	0	-0.01	0.8	0.239	1	not de	RB1-inducible coiled-coil 1 [Source:MGI Symbol;Acc:MGI:1341850]
Bag4	0	2.29	0.213	0.022	1	not de	BCL2-associated athanogene 4 [Source:MGI Symbol;Acc:MGI:1914634]
Nedd4	0	0.38	0.84	0.348	1	not de	neural precursor cell expressed, developmentally down-regulated 4 [Source:MGI Symbol;Acc:MGI:97297]
Vmp1	0	1.7	0.427	0.109	1	not de	vacuole membrane protein 1 [Source:MGI Symbol;Acc:MGI:1923159]
Insyn1	0	2.82	0.12	0	1	not de	inhibitory synaptic factor 1 [Source:MGI Symbol;Acc:MGI:2442108]
Mrps9	0	0.79	0.573	0.174	1	not de	mitochondrial ribosomal protein S9 [Source:MGI Symbol;Acc:MGI:1916777]
Rnf130	0	0.4	0.68	0.217	1	not de	ring finger protein 130 [Source:MGI Symbol;Acc:MGI:1891717]
Mthfsl	0	2.87	0.12	0	1	not de	5, 10-methenyltetrahydrofolate synthetase-like [Source:MGI Symbol;Acc:MGI:3780550]
Kpna3	0	0.84	0.507	0.109	1	not de	karyopherin subunit alpha 3 [Source:MGI Symbol;Acc:MGI:1100863]
Mtx2	0	2.24	0.32	0.065	1	not de	metaxin 2 [Source:MGI Symbol;Acc:MGI:1859652]
Ttc26	0	1.84	0.347	0.087	1	not de
Aff2	0	-0.09	0.733	0.348	1	not de	AF4/FMR2 family, member 2 [Source:MGI Symbol;Acc:MGI:1202294]
Abhd12	0	0.49	0.627	0.196	1	not de	abhydrolase domain containing 12 [Source:MGI Symbol;Acc:MGI:1923442]
Tcp11l1	0	2.5	0.213	0.022	1	not de	t-complex 11 like 1 [Source:MGI Symbol;Acc:MGI:2444263]
Cox20	0	2.69	0.12	0	1	not de	cytochrome c oxidase assembly protein 20 [Source:MGI Symbol;Acc:MGI:1913609]
Hectd3	0	2.87	0.12	0	1	not de	HECT domain E3 ubiquitin protein ligase 3 [Source:MGI Symbol;Acc:MGI:1923858]
Elovl6	0	2.44	0.267	0.043	1	not de	ELOVL fatty acid elongase 6 [Source:MGI Symbol;Acc:MGI:2156528]
Nav1	0	0.15	0.787	0.326	1	not de	neuron navigator 1 [Source:MGI Symbol;Acc:MGI:2183683]
Yaf2	0	1.03	0.427	0.087	1	not de	YY1 associated factor 2 [Source:MGI Symbol;Acc:MGI:1914307]
Tor1aip1	0	2.34	0.213	0.022	1	not de	torsin A interacting protein 1 [Source:MGI Symbol;Acc:MGI:3582693]
Cdk17	0	-0.14	0.907	0.435	1	not de	cyclin dependent kinase 17 [Source:MGI Symbol;Acc:MGI:97517]
Map3k4	0	-0.13	0.84	0.283	1	not de	mitogen-activated protein kinase kinase kinase 4 [Source:MGI Symbol;Acc:MGI:1346875]
Naaladl2	0	0.9	0.56	0.239	1	not de	N-acetylated alpha-linked acidic dipeptidase-like 2 [Source:MGI Symbol;Acc:MGI:2685867]
Pias2	0	0.38	0.76	0.261	1	not de	protein inhibitor of activated STAT 2 [Source:MGI Symbol;Acc:MGI:1096566]
Ptprg	0	-0.05	0.88	0.435	1	not de	protein tyrosine phosphatase receptor type G [Source:MGI Symbol;Acc:MGI:97814]
Xpo7	0	0.43	0.64	0.152	1	not de	exportin 7 [Source:MGI Symbol;Acc:MGI:1929705]
Ntrk3	0	0.06	1	0.783	1	not de	neurotrophic tyrosine kinase, receptor, type 3 [Source:MGI Symbol;Acc:MGI:97385]
Tbc1d2	0	2.84	0.12	0	1	not de	TBC1 domain family, member 2 [Source:MGI Symbol;Acc:MGI:2652885]
Klhl22	0	1.59	0.4	0.109	1	not de	kelch-like 22 [Source:MGI Symbol;Acc:MGI:1337995]
Bend6	0	1.86	0.32	0.065	1	not de	BEN domain containing 6 [Source:MGI Symbol;Acc:MGI:2444572]
Plekhn1	0	2.15	0.213	0.022	1	not de	pleckstrin homology domain containing, family N member 1 [Source:MGI Symbol;Acc:MGI:2387630]
Wdhd1	0	1.89	0.293	0.043	1	not de	WD repeat and HMG-box DNA binding protein 1 [Source:MGI Symbol;Acc:MGI:2443514]
C230037L18Rik	0	2.4	0.107	0	1	not de	RIKEN cDNA C230037L18 gene [Source:MGI Symbol;Acc:MGI:3697701]
Iglon5	0	1.93	0.293	0.065	1	not de	IgLON family member 5 [Source:MGI Symbol;Acc:MGI:2686277]
Lars2	0	-2.22	0.573	0.522	1	not de	leucyl-tRNA synthetase, mitochondrial [Source:MGI Symbol;Acc:MGI:2142973]
Xpo4	0	0.89	0.44	0.087	1	not de	exportin 4 [Source:MGI Symbol;Acc:MGI:1888526]
Smndc1	0	2.57	0.12	0	1	not de	survival motor neuron domain containing 1 [Source:MGI Symbol;Acc:MGI:1923729]
Ptar1	0	2.37	0.213	0.022	1	not de	protein prenyltransferase alpha subunit repeat containing 1 [Source:MGI Symbol;Acc:MGI:1921875]
Jpx	0	-0.12	0.44	0.109	1	not de	Jpx transcript, Xist activator (non-protein coding) [Source:MGI Symbol;Acc:MGI:2180008]
Setbp1	0	-0.08	1	0.674	1	not de	SET binding protein 1 [Source:MGI Symbol;Acc:MGI:1933199]
Gm48099	0	-3.7	0.12	0.217	1	not de	predicted gene, 48099 [Source:MGI Symbol;Acc:MGI:6097447]
Scrn1	0	2.34	0.213	0.022	1	not de	secernin 1 [Source:MGI Symbol;Acc:MGI:1917188]
Pepd	0	2.36	0.2	0.022	1	not de	peptidase D [Source:MGI Symbol;Acc:MGI:97542]
Rtn3	0	-0.09	0.987	0.457	1	not de	reticulon 3 [Source:MGI Symbol;Acc:MGI:1339970]
Ehbp1	0	0.21	0.907	0.304	1	not de	EH domain binding protein 1 [Source:MGI Symbol;Acc:MGI:2667252]
Akap9	0	0.64	0.627	0.174	1	not de	A kinase anchor protein 9 [Source:MGI Symbol;Acc:MGI:2178217]
Cds2	0	0.19	0.4	0.13	1	not de	CDP-diacylglycerol synthase 2 [Source:MGI Symbol;Acc:MGI:1332236]
Ppm1b	0	0.37	0.493	0.087	1	not de	protein phosphatase 1B, magnesium dependent, beta isoform [Source:MGI Symbol;Acc:MGI:101841]
Rev3l	0	-0.05	0.8	0.326	1	not de	REV3 like, DNA directed polymerase zeta catalytic subunit [Source:MGI Symbol;Acc:MGI:1337131]
Glg1	0	0.19	0.773	0.261	1	not de	golgi apparatus protein 1 [Source:MGI Symbol;Acc:MGI:104967]
Usp29	0	0.38	0.693	0.239	1	not de	ubiquitin specific peptidase 29 [Source:MGI Symbol;Acc:MGI:1888998]
Mto1	0	1.79	0.32	0.065	1	not de	mitochondrial tRNA translation optimization 1 [Source:MGI Symbol;Acc:MGI:1915541]
Nkain2	0	0.4	1	0.913	1	not de	Na+/K+ transporting ATPase interacting 2 [Source:MGI Symbol;Acc:MGI:1923447]
Epha4	0	-0.24	0.987	0.565	1	not de	Eph receptor A4 [Source:MGI Symbol;Acc:MGI:98277]
Nt5dc1	0	2.17	0.267	0.043	1	not de	5'-nucleotidase domain containing 1 [Source:MGI Symbol;Acc:MGI:2442446]
Tmem184b	0	2.31	0.213	0.022	1	not de	transmembrane protein 184b [Source:MGI Symbol;Acc:MGI:2445179]
Nbdy	0	2.46	0.12	0	1	not de	negative regulator of P-body association [Source:MGI Symbol;Acc:MGI:1917373]
Mblac2	0	1.05	0.467	0.109	1	not de	metallo-beta-lactamase domain containing 2 [Source:MGI Symbol;Acc:MGI:1920102]
AC149090.1	0	0.11	0.733	0.261	1	not de
Ube2f	0	1.89	0.32	0.065	1	not de	ubiquitin-conjugating enzyme E2F (putative) [Source:MGI Symbol;Acc:MGI:1915171]
Tardbp	0	0.78	0.493	0.109	1	not de	TAR DNA binding protein [Source:MGI Symbol;Acc:MGI:2387629]
Agbl5	0	2.94	0.12	0	1	not de	ATP/GTP binding protein-like 5 [Source:MGI Symbol;Acc:MGI:2441745]
Atl1	0	1.03	0.547	0.174	1	not de	atlastin GTPase 1 [Source:MGI Symbol;Acc:MGI:1921241]
Isca1	0	2.74	0.12	0	1	not de	iron-sulfur cluster assembly 1 [Source:MGI Symbol;Acc:MGI:1916296]
Cyb5a	0	2.87	0.12	0	1	not de	cytochrome b5 type A (microsomal) [Source:MGI Symbol;Acc:MGI:1926952]
Tenm3	0	0.94	0.52	0.152	1	not de	teneurin transmembrane protein 3 [Source:MGI Symbol;Acc:MGI:1345183]
Scd2	0	2.57	0.12	0	1	not de	stearoyl-Coenzyme A desaturase 2 [Source:MGI Symbol;Acc:MGI:98240]
Tpm1	0	1.6	0.387	0.109	1	not de	tropomyosin 1, alpha [Source:MGI Symbol;Acc:MGI:98809]
Ptprk	0	0.22	0.933	0.391	1	not de	protein tyrosine phosphatase receptor type K [Source:MGI Symbol;Acc:MGI:103310]
Eif2ak3	0	2.82	0.187	0.022	1	not de	eukaryotic translation initiation factor 2 alpha kinase 3 [Source:MGI Symbol;Acc:MGI:1341830]
Zmat4	0	0.08	0.92	0.5	1	not de	zinc finger, matrin type 4 [Source:MGI Symbol;Acc:MGI:2443497]
Desi2	0	0.67	0.627	0.174	1	not de	desumoylating isopeptidase 2 [Source:MGI Symbol;Acc:MGI:1926075]
Trappc8	0	0.59	0.613	0.196	1	not de	trafficking protein particle complex 8 [Source:MGI Symbol;Acc:MGI:2443008]
Dtx4	0	2.39	0.2	0.022	1	not de	deltex 4, E3 ubiquitin ligase [Source:MGI Symbol;Acc:MGI:2672905]
Sqstm1	0	2.88	0.12	0	1	not de	sequestosome 1 [Source:MGI Symbol;Acc:MGI:107931]
Gm20642	0	1.94	0.307	0.065	1	not de	predicted gene 20642 [Source:MGI Symbol;Acc:MGI:5313089]
Pakap	0	0.16	0.72	0.196	1	not de	paralemmin A kinase anchor protein [Source:MGI Symbol;Acc:MGI:5141924]
Ipp	0	2.64	0.107	0	1	not de	IAP promoted placental gene [Source:MGI Symbol;Acc:MGI:96581]
Timm9	0	0.38	0.373	0.087	1	not de	translocase of inner mitochondrial membrane 9 [Source:MGI Symbol;Acc:MGI:1353436]
Fbxl12	0	2.61	0.213	0.022	1	not de	F-box and leucine-rich repeat protein 12 [Source:MGI Symbol;Acc:MGI:1354738]
Fxr1	0	0.19	0.64	0.217	1	not de	FMR1 autosomal homolog 1 [Source:MGI Symbol;Acc:MGI:104860]
Fam185a	0	2.41	0.213	0.022	1	not de	family with sequence similarity 185, member A [Source:MGI Symbol;Acc:MGI:2140983]
Acot13	0	2.4	0.213	0.022	1	not de	acyl-CoA thioesterase 13 [Source:MGI Symbol;Acc:MGI:1914084]
Pcnx3	0	2.76	0.12	0	1	not de	pecanex homolog 3 [Source:MGI Symbol;Acc:MGI:1861733]
Psmd9	0	2.78	0.12	0	1	not de	proteasome (prosome, macropain) 26S subunit, non-ATPase, 9 [Source:MGI Symbol;Acc:MGI:1914401]
Slc25a40	0	2.87	0.12	0	1	not de	solute carrier family 25, member 40 [Source:MGI Symbol;Acc:MGI:2442486]
Npepps	0	0.03	0.68	0.261	1	not de	aminopeptidase puromycin sensitive [Source:MGI Symbol;Acc:MGI:1101358]
Gtf2h5	0	2.94	0.12	0	1	not de	general transcription factor IIH, polypeptide 5 [Source:MGI Symbol;Acc:MGI:107227]
Eapp	0	3.08	0.12	0	1	not de	E2F-associated phosphoprotein [Source:MGI Symbol;Acc:MGI:1913516]
Rwdd1	0	2.75	0.12	0	1	not de	RWD domain containing 1 [Source:MGI Symbol;Acc:MGI:1913771]
Zdhhc21	0	1.75	0.4	0.13	1	not de	zinc finger, DHHC domain containing 21 [Source:MGI Symbol;Acc:MGI:1915518]
Lrch3	0	0.29	0.667	0.196	1	not de	leucine-rich repeats and calponin homology (CH) domain containing 3 [Source:MGI Symbol;Acc:MGI:1917394]
Snph	0	0.06	0.76	0.261	1	not de	syntaphilin [Source:MGI Symbol;Acc:MGI:2139270]
Grm5	0	0.1	1	0.826	1	not de	glutamate receptor, metabotropic 5 [Source:MGI Symbol;Acc:MGI:1351342]
Slc24a2	0	0.18	1	0.783	1	not de	solute carrier family 24 (sodium/potassium/calcium exchanger), member 2 [Source:MGI Symbol;Acc:MGI:1923626]
Psmd13	0	0.41	0.28	0.065	1	not de	proteasome (prosome, macropain) 26S subunit, non-ATPase, 13 [Source:MGI Symbol;Acc:MGI:1345192]
Dclk2	0	0.42	0.653	0.174	1	not de	doublecortin-like kinase 2 [Source:MGI Symbol;Acc:MGI:1918012]
Ctnna1	0	3.33	0.12	0	1	not de	catenin alpha 1 [Source:MGI Symbol;Acc:MGI:88274]
Aopep	0	0.08	0.787	0.304	1	not de	aminopeptidase O [Source:MGI Symbol;Acc:MGI:1919311]
Eml5	0	0.18	0.96	0.5	1	not de	echinoderm microtubule associated protein like 5 [Source:MGI Symbol;Acc:MGI:2442513]
Slc4a4	0	0.4	1	0.674	1	not de	solute carrier family 4 (anion exchanger), member 4 [Source:MGI Symbol;Acc:MGI:1927555]
Dnajc13	0	1	0.533	0.152	1	not de	DnaJ heat shock protein family (Hsp40) member C13 [Source:MGI Symbol;Acc:MGI:2676368]
3110039M20Rik	0	1.01	0.32	0.065	1	not de	RIKEN cDNA 3110039M20 gene [Source:MGI Symbol;Acc:MGI:1914543]
Rin1	0	2.66	0.12	0	1	not de	Ras and Rab interactor 1 [Source:MGI Symbol;Acc:MGI:2385695]
Pogz	0	1.48	0.427	0.109	1	not de	pogo transposable element with ZNF domain [Source:MGI Symbol;Acc:MGI:2442117]
Lin9	0	2.81	0.12	0	1	not de	lin-9 DREAM MuvB core complex component [Source:MGI Symbol;Acc:MGI:1919818]
Ctnnd2	0	0.26	1	0.717	1	not de	catenin delta 2 [Source:MGI Symbol;Acc:MGI:1195966]
Cttnbp2	0	0.03	1	0.739	1	not de	cortactin binding protein 2 [Source:MGI Symbol;Acc:MGI:1353467]
Tmem178	0	0.13	0.787	0.304	1	not de	transmembrane protein 178 [Source:MGI Symbol;Acc:MGI:1915277]
Iars2	0	2.18	0.28	0.043	1	not de	isoleucine-tRNA synthetase 2, mitochondrial [Source:MGI Symbol;Acc:MGI:1919586]
Klhl7	0	0.34	0.68	0.239	1	not de	kelch-like 7 [Source:MGI Symbol;Acc:MGI:1196453]
Lrrc3b	0	0.57	0.48	0.152	1	not de	leucine rich repeat containing 3B [Source:MGI Symbol;Acc:MGI:2384996]
Gm3764	0	-0.55	0.693	0.261	1	not de	predicted gene 3764 [Source:MGI Symbol;Acc:MGI:3781938]
5330438D12Rik	0	2.82	0.12	0	1	not de	RIKEN cDNA 5330438D12 gene [Source:MGI Symbol;Acc:MGI:3026931]
Timmdc1	0	2.76	0.12	0	1	not de	translocase of inner mitochondrial membrane domain containing 1 [Source:MGI Symbol;Acc:MGI:1922139]
Fam207a	0	2.68	0.12	0	1	not de
Cspg5	0	2.69	0.12	0	1	not de	chondroitin sulfate proteoglycan 5 [Source:MGI Symbol;Acc:MGI:1352747]
Nek6	0	-0.07	0.373	0.109	1	not de	NIMA (never in mitosis gene a)-related expressed kinase 6 [Source:MGI Symbol;Acc:MGI:1891638]
Ampd3	0	2.94	0.12	0	1	not de	adenosine monophosphate deaminase 3 [Source:MGI Symbol;Acc:MGI:1096344]
Rps6kc1	0	-0.56	0.627	0.196	1	not de	ribosomal protein S6 kinase polypeptide 1 [Source:MGI Symbol;Acc:MGI:2443419]
Phkg2	0	2.42	0.2	0.022	1	not de	phosphorylase kinase, gamma 2 (testis) [Source:MGI Symbol;Acc:MGI:1916211]
Mapk8	0	0.95	0.507	0.152	1	not de	mitogen-activated protein kinase 8 [Source:MGI Symbol;Acc:MGI:1346861]
Pdp1	0	2.77	0.12	0	1	not de	pyruvate dehydrogenase phosphatase catalytic subunit 1 [Source:MGI Symbol;Acc:MGI:2685870]
Zfp365	0	2.32	0.213	0.022	1	not de	zinc finger protein 365 [Source:MGI Symbol;Acc:MGI:2143676]
Nyap1	0	2.23	0.213	0.022	1	not de	neuronal tyrosine-phosphorylated phosphoinositide 3-kinase adaptor 1 [Source:MGI Symbol;Acc:MGI:2443880]
Morn1	0	0.92	0.333	0.065	1	not de	MORN repeat containing 1 [Source:MGI Symbol;Acc:MGI:1924116]
Uck2	0	0.87	0.413	0.087	1	not de	uridine-cytidine kinase 2 [Source:MGI Symbol;Acc:MGI:1931744]
Ubr1	0	0.64	0.64	0.196	1	not de	ubiquitin protein ligase E3 component n-recognin 1 [Source:MGI Symbol;Acc:MGI:1277977]
2900076A07Rik	0	2.77	0.12	0	1	not de	RIKEN cDNA 2900076A07 gene [Source:MGI Symbol;Acc:MGI:1920242]
Cfp	0	2.64	0.12	0	1	not de	complement factor properdin [Source:MGI Symbol;Acc:MGI:97545]
6530401F13Rik	0	2.71	0.12	0	1	not de	RIKEN cDNA 6530401F13 gene [Source:MGI Symbol;Acc:MGI:1923491]
A930007I19Rik	0	1.98	0.28	0.043	1	not de	RIKEN cDNA A930007I19 gene [Source:MGI Symbol;Acc:MGI:1925029]
Nrp2	0	0.16	0.667	0.283	1	not de	neuropilin 2 [Source:MGI Symbol;Acc:MGI:1100492]
Fgf13	0	-0.19	0.707	0.283	1	not de	fibroblast growth factor 13 [Source:MGI Symbol;Acc:MGI:109178]
Trap1	0	2.39	0.213	0.022	1	not de	TNF receptor-associated protein 1 [Source:MGI Symbol;Acc:MGI:1915265]
Arih1	0	0.07	0.813	0.326	1	not de	ariadne RBR E3 ubiquitin protein ligase 1 [Source:MGI Symbol;Acc:MGI:1344363]
Gpc5	0	6.28	0.2	0.022	1	not de	glypican 5 [Source:MGI Symbol;Acc:MGI:1194894]
A430073D23Rik	0	2.76	0.12	0	1	not de	RIKEN cDNA A430073D23 gene [Source:MGI Symbol;Acc:MGI:4361019]
Igfbp5	0	2.75	0.12	0	1	not de	insulin-like growth factor binding protein 5 [Source:MGI Symbol;Acc:MGI:96440]
U2surp	0	0.17	0.627	0.13	1	not de	U2 snRNP-associated SURP domain containing [Source:MGI Symbol;Acc:MGI:1915208]
Gm49127	0	2.64	0.12	0	1	not de	predicted gene, 49127 [Source:MGI Symbol;Acc:MGI:6118534]
Sin3b	0	1.89	0.267	0.043	1	not de	transcriptional regulator, SIN3B (yeast) [Source:MGI Symbol;Acc:MGI:107158]
Zdhhc18	0	2.15	0.253	0.043	1	not de	zinc finger, DHHC domain containing 18 [Source:MGI Symbol;Acc:MGI:3527792]
Gpatch8	0	0	0.907	0.348	1	not de	G patch domain containing 8 [Source:MGI Symbol;Acc:MGI:1918667]
Jag2	0	2.61	0.12	0	1	not de	jagged 2 [Source:MGI Symbol;Acc:MGI:1098270]
2210408I21Rik	0	0.42	0.627	0.196	1	not de	RIKEN cDNA 2210408I21 gene [Source:MGI Symbol;Acc:MGI:1919621]
Cep70	0	0	0.44	0.087	1	not de	centrosomal protein 70 [Source:MGI Symbol;Acc:MGI:1915371]
Uhrf1bp1	0	2.53	0.12	0	1	not de
Cs	0	0.94	0.373	0.043	1	not de	citrate synthase [Source:MGI Symbol;Acc:MGI:88529]
Hebp1	0	1.71	0.32	0.065	1	not de	heme binding protein 1 [Source:MGI Symbol;Acc:MGI:1333880]
D130043K22Rik	0	-0.37	0.467	0.152	1	not de	RIKEN cDNA D130043K22 gene [Source:MGI Symbol;Acc:MGI:3036268]
Ntng1	0	0.72	0.8	0.37	1	not de	netrin G1 [Source:MGI Symbol;Acc:MGI:1934028]
Il18	0	3.02	0.12	0	1	not de	interleukin 18 [Source:MGI Symbol;Acc:MGI:107936]
Minar2	0	2.94	0.12	0	1	not de	membrane integral NOTCH2 associated receptor 2 [Source:MGI Symbol;Acc:MGI:2442934]
Ppp2ca	0	0.72	0.387	0.065	1	not de	protein phosphatase 2 (formerly 2A), catalytic subunit, alpha isoform [Source:MGI Symbol;Acc:MGI:1321159]
Egfem1	0	0.39	1	0.783	1	not de	EGF-like and EMI domain containing 1 [Source:MGI Symbol;Acc:MGI:1922990]
Ptprn2	0	-0.32	0.987	0.609	1	not de	protein tyrosine phosphatase receptor type N polypeptide 2 [Source:MGI Symbol;Acc:MGI:107418]
Bcas3	0	0.08	0.907	0.413	1	not de	BCAS3 microtubule associated cell migration factor [Source:MGI Symbol;Acc:MGI:2385848]
Flt3	0	2.49	0.213	0.022	1	not de	FMS-like tyrosine kinase 3 [Source:MGI Symbol;Acc:MGI:95559]
Pde3b	0	1.31	0.427	0.13	1	not de	phosphodiesterase 3B, cGMP-inhibited [Source:MGI Symbol;Acc:MGI:1333863]
Usp48	0	0.59	0.653	0.217	1	not de	ubiquitin specific peptidase 48 [Source:MGI Symbol;Acc:MGI:2158502]
Stub1	0	2.36	0.107	0	1	not de	STIP1 homology and U-Box containing protein 1 [Source:MGI Symbol;Acc:MGI:1891731]
Cnep1r1	0	2.87	0.12	0	1	not de	CTD nuclear envelope phosphatase 1 regulatory subunit 1 [Source:MGI Symbol;Acc:MGI:1921981]
Mrps28	0	0.37	0.373	0.043	1	not de	mitochondrial ribosomal protein S28 [Source:MGI Symbol;Acc:MGI:1913480]
Axin1	0	1.08	0.36	0.087	1	not de	axin 1 [Source:MGI Symbol;Acc:MGI:1096327]
Farp1	0	4.46	0.12	0	1	not de	FERM, ARH/RhoGEF and pleckstrin domain protein 1 [Source:MGI Symbol;Acc:MGI:2446173]
Dhcr24	0	2.76	0.12	0	1	not de	24-dehydrocholesterol reductase [Source:MGI Symbol;Acc:MGI:1922004]
Setdb2	0	2.67	0.12	0	1	not de	SET domain, bifurcated 2 [Source:MGI Symbol;Acc:MGI:2685139]
A230056P14Rik	0	2.76	0.12	0	1	not de	RIKEN cDNA A230056P14 gene [Source:MGI Symbol;Acc:MGI:2444856]
Zfp277	0	0.31	0.44	0.13	1	not de	zinc finger protein 277 [Source:MGI Symbol;Acc:MGI:1890393]
Zfp568	0	2.84	0.12	0	1	not de	zinc finger protein 568 [Source:MGI Symbol;Acc:MGI:2142347]
Ftsj3	0	2.68	0.12	0	1	not de	FtsJ RNA 2'-O-methyltransferase 3 [Source:MGI Symbol;Acc:MGI:1860295]
Lyrm1	0	2.81	0.12	0	1	not de	LYR motif containing 1 [Source:MGI Symbol;Acc:MGI:1921169]
Ebf4	0	1.67	0.24	0.022	1	not de	early B cell factor 4 [Source:MGI Symbol;Acc:MGI:2385972]
Peli3	0	2.59	0.107	0	1	not de	pellino 3 [Source:MGI Symbol;Acc:MGI:1924963]
Mfn2	0	0.95	0.293	0.022	1	not de	mitofusin 2 [Source:MGI Symbol;Acc:MGI:2442230]
2610008E11Rik	0	0.49	0.413	0.065	1	not de	RIKEN cDNA 2610008E11 gene [Source:MGI Symbol;Acc:MGI:1919378]
Haus6	0	2.7	0.12	0	1	not de	HAUS augmin-like complex, subunit 6 [Source:MGI Symbol;Acc:MGI:1923389]
Bbs12	0	2.74	0.12	0	1	not de	Bardet-Biedl syndrome 12 [Source:MGI Symbol;Acc:MGI:2686651]
Dlk2	0	2.59	0.12	0	1	not de	delta like non-canonical Notch ligand 2 [Source:MGI Symbol;Acc:MGI:2146838]
Faim	0	2.69	0.12	0	1	not de	Fas apoptotic inhibitory molecule [Source:MGI Symbol;Acc:MGI:1344387]
Psmd3	0	2.78	0.12	0	1	not de	proteasome (prosome, macropain) 26S subunit, non-ATPase, 3 [Source:MGI Symbol;Acc:MGI:98858]
Stard13	0	0.79	0.587	0.217	1	not de	StAR related lipid transfer domain containing 13 [Source:MGI Symbol;Acc:MGI:2385331]
Gstcd	0	2.54	0.107	0	1	not de	glutathione S-transferase, C-terminal domain containing [Source:MGI Symbol;Acc:MGI:1914803]
Asph	0.01	0.31	0.587	0.152	1	not de	aspartate-beta-hydroxylase [Source:MGI Symbol;Acc:MGI:1914186]
Swi5	0.01	2.44	0.107	0	1	not de	SWI5 recombination repair homolog (yeast) [Source:MGI Symbol;Acc:MGI:1920181]
Atg13	0.01	0.21	0.253	0.043	1	not de	autophagy related 13 [Source:MGI Symbol;Acc:MGI:1196429]
Slc35f5	0.01	2.9	0.107	0	1	not de	solute carrier family 35, member F5 [Source:MGI Symbol;Acc:MGI:1921400]
D430041D05Rik	0.01	0.03	0.88	0.435	1	not de	RIKEN cDNA D430041D05 gene [Source:MGI Symbol;Acc:MGI:2181743]
Ppp2r2b	0.01	0.06	0.533	0.174	1	not de	protein phosphatase 2, regulatory subunit B, beta [Source:MGI Symbol;Acc:MGI:1920180]
Thap12	0.01	2.67	0.107	0	1	not de	THAP domain containing 12 [Source:MGI Symbol;Acc:MGI:1920231]
Fam184a	0.01	1.76	0.36	0.109	1	not de	family with sequence similarity 184, member A [Source:MGI Symbol;Acc:MGI:1923156]
Bhlhe41	0.01	2.42	0.107	0	1	not de	basic helix-loop-helix family, member e41 [Source:MGI Symbol;Acc:MGI:1930704]
Hacd2	0.01	1.39	0.413	0.087	1	not de	3-hydroxyacyl-CoA dehydratase 2 [Source:MGI Symbol;Acc:MGI:1918007]
Lmo7	0.01	-0.09	0.84	0.37	1	not de	LIM domain only 7 [Source:MGI Symbol;Acc:MGI:1353586]
Grid1	0.01	0.28	0.973	0.63	1	not de	glutamate receptor, ionotropic, delta 1 [Source:MGI Symbol;Acc:MGI:95812]
Map9	0.01	2.43	0.2	0.022	1	not de	microtubule-associated protein 9 [Source:MGI Symbol;Acc:MGI:2442208]
Smyd2	0.01	0.13	0.347	0.022	1	not de	SET and MYND domain containing 2 [Source:MGI Symbol;Acc:MGI:1915889]
Sdf2	0.01	2.22	0.2	0.022	1	not de	stromal cell derived factor 2 [Source:MGI Symbol;Acc:MGI:108019]
Osbpl3	0.01	1.64	0.36	0.087	1	not de	oxysterol binding protein-like 3 [Source:MGI Symbol;Acc:MGI:1918970]
Pwwp3a	0.01	2.61	0.107	0	1	not de	PWWP domain containing 3A, DNA repair factor [Source:MGI Symbol;Acc:MGI:1915364]
Tmem242	0.01	2.35	0.107	0	1	not de	transmembrane protein 242 [Source:MGI Symbol;Acc:MGI:1917794]
Dennd1b	0.01	0.18	0.68	0.174	1	not de	DENN domain containing 1B [Source:MGI Symbol;Acc:MGI:2447812]
Gtf3c1	0.01	-0.34	0.693	0.261	1	not de	general transcription factor III C 1 [Source:MGI Symbol;Acc:MGI:107887]
Iyd	0.01	2.52	0.107	0	1	not de	iodotyrosine deiodinase [Source:MGI Symbol;Acc:MGI:1917587]
Supt3	0.01	0.45	0.613	0.217	1	not de	SPT3, SAGA and STAGA complex component [Source:MGI Symbol;Acc:MGI:1923723]
Fgf5	0.01	2.33	0.107	0	1	not de	fibroblast growth factor 5 [Source:MGI Symbol;Acc:MGI:95519]
D11Wsu47e	0.01	3	0.12	0	1	not de	DNA segment, Chr 11, Wayne State University 47, expressed [Source:MGI Symbol;Acc:MGI:106356]
Tmem243	0.01	3.9	0.12	0	1	not de	transmembrane protein 243, mitochondrial [Source:MGI Symbol;Acc:MGI:3606159]
Gm48693	0.01	2.69	0.12	0	1	not de
Tpgs2	0.01	2.78	0.12	0	1	not de	tubulin polyglutamylase complex subunit 2 [Source:MGI Symbol;Acc:MGI:1913898]
Ndufa4	0.01	2.87	0.12	0	1	not de	Ndufa4, mitochondrial complex associated [Source:MGI Symbol;Acc:MGI:107686]
Zfp24	0.01	2.85	0.12	0	1	not de	zinc finger protein 24 [Source:MGI Symbol;Acc:MGI:1929704]
Atp8a1	0.01	0.18	0.96	0.522	1	not de	ATPase phospholipid transporting 8A1 [Source:MGI Symbol;Acc:MGI:1330848]
Dmd	0.01	0.15	0.92	0.5	1	not de	dystrophin, muscular dystrophy [Source:MGI Symbol;Acc:MGI:94909]
Rps6ka5	0.01	1.52	0.4	0.109	1	not de	ribosomal protein S6 kinase, polypeptide 5 [Source:MGI Symbol;Acc:MGI:1920336]
Cemip2	0.01	1.93	0.307	0.087	1	not de	cell migration inducing hyaluronidase 2 [Source:MGI Symbol;Acc:MGI:1890373]
Rnft1	0.01	1.89	0.227	0.022	1	not de	ring finger protein, transmembrane 1 [Source:MGI Symbol;Acc:MGI:1924142]
Pde10a	0.01	-0.09	0.96	0.565	1	not de	phosphodiesterase 10A [Source:MGI Symbol;Acc:MGI:1345143]
Eif4g3	0.01	0.03	0.933	0.457	1	not de	eukaryotic translation initiation factor 4 gamma, 3 [Source:MGI Symbol;Acc:MGI:1923935]
Golph3l	0.01	2.54	0.107	0	1	not de	golgi phosphoprotein 3-like [Source:MGI Symbol;Acc:MGI:1917129]
Abca3	0.01	-0.2	0.347	0.109	1	not de	ATP-binding cassette, sub-family A member 3 [Source:MGI Symbol;Acc:MGI:1351617]
Lims1	0.01	1.6	0.373	0.087	1	not de	LIM and senescent cell antigen-like domains 1 [Source:MGI Symbol;Acc:MGI:1195263]
Snx10	0.01	0.62	0.507	0.109	1	not de	sorting nexin 10 [Source:MGI Symbol;Acc:MGI:1919232]
Trerf1	0.01	-0.08	0.987	0.5	1	not de	transcriptional regulating factor 1 [Source:MGI Symbol;Acc:MGI:2442086]
Tmf1	0.01	-0.44	0.227	0.043	1	not de	TATA element modulatory factor 1 [Source:MGI Symbol;Acc:MGI:2684999]
Sfswap	0.01	0.08	0.827	0.326	1	not de	splicing factor SWAP [Source:MGI Symbol;Acc:MGI:101760]
Fbxw11	0.01	-0.17	0.747	0.261	1	not de	F-box and WD-40 domain protein 11 [Source:MGI Symbol;Acc:MGI:2144023]
Flrt2	0.01	2.03	0.293	0.065	1	not de	fibronectin leucine rich transmembrane protein 2 [Source:MGI Symbol;Acc:MGI:3603594]
Cept1	0.01	1.57	0.347	0.065	1	not de	choline/ethanolaminephosphotransferase 1 [Source:MGI Symbol;Acc:MGI:2139793]
Nova2	0.01	-0.29	0.667	0.239	1	not de	NOVA alternative splicing regulator 2 [Source:MGI Symbol;Acc:MGI:104296]
2610002M06Rik	0.01	3.01	0.107	0	1	not de
Fgfr2	0.01	0.09	1	0.63	1	not de	fibroblast growth factor receptor 2 [Source:MGI Symbol;Acc:MGI:95523]
Cd46	0.01	1.2	0.427	0.109	1	not de	CD46 antigen, complement regulatory protein [Source:MGI Symbol;Acc:MGI:1203290]
Rsf1os1	0.01	2.5	0.107	0	1	not de	remodeling and spacing factor 1, opposite strand 1 [Source:MGI Symbol;Acc:MGI:1922698]
N6amt1	0.01	2.66	0.107	0	1	not de	N-6 adenine-specific DNA methyltransferase 1 (putative) [Source:MGI Symbol;Acc:MGI:1915018]
Tmem8b	0.01	2.62	0.107	0	1	not de	transmembrane protein 8B [Source:MGI Symbol;Acc:MGI:2441680]
Gtdc1	0.01	-0.01	0.853	0.326	1	not de	glycosyltransferase-like domain containing 1 [Source:MGI Symbol;Acc:MGI:2444269]
Rnpep	0.01	1.66	0.32	0.065	1	not de	arginyl aminopeptidase (aminopeptidase B) [Source:MGI Symbol;Acc:MGI:2384902]
Pdpr	0.01	1.23	0.373	0.065	1	not de	pyruvate dehydrogenase phosphatase regulatory subunit [Source:MGI Symbol;Acc:MGI:2442188]
Bod1l	0.01	0.57	0.6	0.152	1	not de	biorientation of chromosomes in cell division 1-like [Source:MGI Symbol;Acc:MGI:2444804]
Dus2	0.01	2.06	0.213	0.022	1	not de	dihydrouridine synthase 2 [Source:MGI Symbol;Acc:MGI:1913619]
Klf12	0.01	0.19	0.827	0.326	1	not de	Kruppel-like transcription factor 12 [Source:MGI Symbol;Acc:MGI:1333796]
Cdkl5	0.01	-0.31	0.64	0.261	1	not de	cyclin dependent kinase like 5 [Source:MGI Symbol;Acc:MGI:1278336]
Cuedc2	0.01	2.24	0.2	0.022	1	not de	CUE domain containing 2 [Source:MGI Symbol;Acc:MGI:1914366]
Arhgef11	0.01	0.19	0.573	0.217	1	not de	Rho guanine nucleotide exchange factor 11 [Source:MGI Symbol;Acc:MGI:2441869]
Gm13187	0.01	2.58	0.107	0	1	not de	predicted gene 13187 [Source:MGI Symbol;Acc:MGI:3649588]
Atp6ap1	0.01	2.7	0.107	0	1	not de	ATPase, H+ transporting, lysosomal accessory protein 1 [Source:MGI Symbol;Acc:MGI:109629]
Fam155a	0.01	0.22	1	0.935	1	not de
Purg	0.01	0.6	0.627	0.174	1	not de	purine-rich element binding protein G [Source:MGI Symbol;Acc:MGI:1922279]
Dcaf10	0.01	0.35	0.373	0.043	1	not de	DDB1 and CUL4 associated factor 10 [Source:MGI Symbol;Acc:MGI:2140179]
Dlst	0.01	0.74	0.4	0.087	1	not de	dihydrolipoamide S-succinyltransferase [Source:MGI Symbol;Acc:MGI:1926170]
Gm15624	0.01	1.87	0.267	0.043	1	not de	predicted gene 15624 [Source:MGI Symbol;Acc:MGI:3783068]
Utp18	0.01	2.41	0.2	0.022	1	not de	UTP18 small subunit processome component [Source:MGI Symbol;Acc:MGI:1923402]
Gabrg2	0.01	0.02	0.88	0.37	1	not de	gamma-aminobutyric acid type A receptor, subunit gamma 2 [Source:MGI Symbol;Acc:MGI:95623]
Ap2b1	0.01	0.88	0.52	0.152	1	not de	adaptor-related protein complex 2, beta 1 subunit [Source:MGI Symbol;Acc:MGI:1919020]
Cox10	0.01	1.76	0.32	0.065	1	not de	heme A:farnesyltransferase cytochrome c oxidase assembly factor 10 [Source:MGI Symbol;Acc:MGI:1917633]
Sp3	0.01	1.07	0.427	0.109	1	not de	trans-acting transcription factor 3 [Source:MGI Symbol;Acc:MGI:1277166]
Mapre1	0.01	2.96	0.107	0	1	not de	microtubule-associated protein, RP/EB family, member 1 [Source:MGI Symbol;Acc:MGI:891995]
Mcur1	0.01	2.67	0.107	0	1	not de	mitochondrial calcium uniporter regulator 1 [Source:MGI Symbol;Acc:MGI:1923387]
Arid5b	0.01	0.84	0.56	0.152	1	not de	AT-rich interaction domain 5B [Source:MGI Symbol;Acc:MGI:2175912]
Gtf2ird1	0.01	0.95	0.28	0.043	1	not de	general transcription factor II I repeat domain-containing 1 [Source:MGI Symbol;Acc:MGI:1861942]
Cobl	0.01	3.08	0.107	0	1	not de	cordon-bleu WH2 repeat [Source:MGI Symbol;Acc:MGI:105056]
Bcr	0.01	0.29	0.547	0.13	1	not de	BCR activator of RhoGEF and GTPase [Source:MGI Symbol;Acc:MGI:88141]
Mgat1	0.01	2.79	0.107	0	1	not de	mannoside acetylglucosaminyltransferase 1 [Source:MGI Symbol;Acc:MGI:96973]
Vps45	0.01	1.53	0.373	0.087	1	not de	vacuolar protein sorting 45 [Source:MGI Symbol;Acc:MGI:891965]
Ppp2r5b	0.01	2.52	0.093	0	1	not de	protein phosphatase 2, regulatory subunit B', beta [Source:MGI Symbol;Acc:MGI:2388480]
Mkrn2	0.01	2.87	0.107	0	1	not de	makorin, ring finger protein, 2 [Source:MGI Symbol;Acc:MGI:1914277]
Thada	0.01	0.62	0.627	0.239	1	not de	thyroid adenoma associated [Source:MGI Symbol;Acc:MGI:3039623]
Ror1	0.01	1.37	0.387	0.087	1	not de	receptor tyrosine kinase-like orphan receptor 1 [Source:MGI Symbol;Acc:MGI:1347520]
Taf1d	0.01	2.43	0.107	0	1	not de	TATA-box binding protein associated factor, RNA polymerase I, D [Source:MGI Symbol;Acc:MGI:1922566]
Ddx18	0.01	2.42	0.107	0	1	not de	DEAD box helicase 18 [Source:MGI Symbol;Acc:MGI:1914192]
Gm44167	0.01	2.89	0.093	0	1	not de	predicted gene, 44167 [Source:MGI Symbol;Acc:MGI:5690559]
Dmxl2	0.01	-0.07	0.947	0.5	1	not de	Dmx-like 2 [Source:MGI Symbol;Acc:MGI:2444630]
Tmem175	0.01	1.42	0.373	0.087	1	not de	transmembrane protein 175 [Source:MGI Symbol;Acc:MGI:1919642]
Ddx3y	0.01	1.86	0.28	0.065	1	not de	DEAD box helicase 3, Y-linked [Source:MGI Symbol;Acc:MGI:1349406]
Hectd4	0.01	-0.16	0.96	0.5	1	not de	HECT domain E3 ubiquitin protein ligase 4 [Source:MGI Symbol;Acc:MGI:3647820]
Tcerg1	0.01	0.71	0.52	0.174	1	not de	transcription elongation regulator 1 (CA150) [Source:MGI Symbol;Acc:MGI:1926421]
Rasgrf1	0.01	-0.02	1	0.717	1	not de	RAS protein-specific guanine nucleotide-releasing factor 1 [Source:MGI Symbol;Acc:MGI:99694]
Actr3b	0.01	0.42	0.6	0.239	1	not de	ARP3 actin-related protein 3B [Source:MGI Symbol;Acc:MGI:2661120]
Nrep	0.01	1.94	0.227	0.022	1	not de	neuronal regeneration related protein [Source:MGI Symbol;Acc:MGI:99444]
Gm49380	0.01	2.66	0.107	0	1	not de	predicted gene, 49380 [Source:MGI Symbol;Acc:MGI:6121601]
Kdelr1	0.01	2.72	0.107	0	1	not de	KDEL (Lys-Asp-Glu-Leu) endoplasmic reticulum protein retention receptor 1 [Source:MGI Symbol;Acc:MGI:1915387]
Mib1	0.01	0.19	0.787	0.304	1	not de	MIB E3 ubiquitin protein ligase 1 [Source:MGI Symbol;Acc:MGI:2443157]
Nedd8	0.01	2.58	0.107	0	1	not de	neural precursor cell expressed, developmentally down-regulated gene 8 [Source:MGI Symbol;Acc:MGI:97301]
Atrx	0.01	0.03	0.933	0.435	1	not de	ATRX, chromatin remodeler [Source:MGI Symbol;Acc:MGI:103067]
Vps26b	0.01	2.04	0.253	0.043	1	not de	VPS26 retromer complex component B [Source:MGI Symbol;Acc:MGI:1917656]
Plekhm3	0.01	0.5	0.68	0.217	1	not de	pleckstrin homology domain containing, family M, member 3 [Source:MGI Symbol;Acc:MGI:2443627]
Pcdhga10	0.01	-0.06	0.72	0.239	1	not de	protocadherin gamma subfamily A, 10 [Source:MGI Symbol;Acc:MGI:1935227]
Setd3	0.01	0.4	0.44	0.109	1	not de	SET domain containing 3 [Source:MGI Symbol;Acc:MGI:1289184]
Rtkn	0.01	2.67	0.107	0	1	not de	rhotekin [Source:MGI Symbol;Acc:MGI:107371]
Zmynd12	0.01	2.84	0.107	0	1	not de	zinc finger, MYND domain containing 12 [Source:MGI Symbol;Acc:MGI:2140259]
4930549G23Rik	0.01	2.45	0.107	0	1	not de	RIKEN cDNA 4930549G23 gene [Source:MGI Symbol;Acc:MGI:1922536]
Med12	0.01	1.74	0.253	0.043	1	not de	mediator complex subunit 12 [Source:MGI Symbol;Acc:MGI:1926212]
Armcx5	0.01	2.54	0.107	0	1	not de	armadillo repeat containing, X-linked 5 [Source:MGI Symbol;Acc:MGI:2148026]
Gm31087	0.01	2.63	0.107	0	1	not de	predicted gene, 31087 [Source:MGI Symbol;Acc:MGI:5590246]
Oprm1	0.01	2.45	0.107	0	1	not de	opioid receptor, mu 1 [Source:MGI Symbol;Acc:MGI:97441]
Apopt1	0.01	1.1	0.333	0.065	1	not de
Rtn1	0.01	0.06	1	0.565	1	not de	reticulon 1 [Source:MGI Symbol;Acc:MGI:1933947]
Fbxw7	0.01	0.04	0.76	0.283	1	not de	F-box and WD-40 domain protein 7 [Source:MGI Symbol;Acc:MGI:1354695]
Scaf11	0.01	1.58	0.307	0.043	1	not de	SR-related CTD-associated factor 11 [Source:MGI Symbol;Acc:MGI:1919443]
Hnrnpr	0.01	0.53	0.64	0.196	1	not de	heterogeneous nuclear ribonucleoprotein R [Source:MGI Symbol;Acc:MGI:1891692]
Rai1	0.01	0.19	0.707	0.196	1	not de	retinoic acid induced 1 [Source:MGI Symbol;Acc:MGI:103291]
Pias1	0.01	-0.14	0.72	0.261	1	not de	protein inhibitor of activated STAT 1 [Source:MGI Symbol;Acc:MGI:1913125]
Crtc3	0.01	-0.27	0.76	0.239	1	not de	CREB regulated transcription coactivator 3 [Source:MGI Symbol;Acc:MGI:1917711]
Kcnn2	0.01	0.89	0.493	0.174	1	not de	potassium intermediate/small conductance calcium-activated channel, subfamily N, member 2 [Source:MGI Symbol;Acc:MGI:2153182]
Gm31152	0.01	2.32	0.107	0	1	not de	predicted gene, 31152 [Source:MGI Symbol;Acc:MGI:5590311]
Mtmr1	0.01	0.54	0.373	0.109	1	not de	myotubularin related protein 1 [Source:MGI Symbol;Acc:MGI:1858271]
Gls	0.01	0.15	0.96	0.457	1	not de	glutaminase [Source:MGI Symbol;Acc:MGI:95752]
Tmem109	0.01	1.99	0.2	0.022	1	not de	transmembrane protein 109 [Source:MGI Symbol;Acc:MGI:1915789]
Ankrd13a	0.01	1.03	0.467	0.152	1	not de	ankyrin repeat domain 13a [Source:MGI Symbol;Acc:MGI:1915670]
Kidins220	0.01	0.32	0.787	0.283	1	not de	kinase D-interacting substrate 220 [Source:MGI Symbol;Acc:MGI:1924730]
Mtcl1	0.01	-0.05	0.493	0.109	1	not de	microtubule crosslinking factor 1 [Source:MGI Symbol;Acc:MGI:1915867]
Zc3h14	0.01	0.39	0.533	0.109	1	not de	zinc finger CCCH type containing 14 [Source:MGI Symbol;Acc:MGI:1919824]
Phactr3	0.01	-0.25	0.707	0.283	1	not de	phosphatase and actin regulator 3 [Source:MGI Symbol;Acc:MGI:1921439]
Gria1	0.01	0.28	1	0.957	1	not de	glutamate receptor, ionotropic, AMPA1 (alpha 1) [Source:MGI Symbol;Acc:MGI:95808]
Bmpr2	0.01	0.38	0.667	0.217	1	not de	bone morphogenetic protein receptor type 2 [Source:MGI Symbol;Acc:MGI:1095407]
5730522E02Rik	0.01	0.28	0.96	0.543	1	not de	RIKEN cDNA 5730522E02 gene [Source:MGI Symbol;Acc:MGI:1917876]
Ube2d1	0.01	1.03	0.36	0.065	1	not de	ubiquitin-conjugating enzyme E2D 1 [Source:MGI Symbol;Acc:MGI:2384911]
Ndufa8	0.01	2.5	0.093	0	1	not de	NADH:ubiquinone oxidoreductase subunit A8 [Source:MGI Symbol;Acc:MGI:1915625]
Gm47591	0.01	2.3	0.187	0.022	1	not de	predicted gene, 47591 [Source:MGI Symbol;Acc:MGI:6096636]
Ndrg3	0.01	0.28	0.667	0.174	1	not de	N-myc downstream regulated gene 3 [Source:MGI Symbol;Acc:MGI:1352499]
Ndufaf4	0.01	2.85	0.107	0	1	not de	NADH:ubiquinone oxidoreductase complex assembly factor 4 [Source:MGI Symbol;Acc:MGI:1915743]
Osbpl11	0.01	0.93	0.373	0.065	1	not de	oxysterol binding protein-like 11 [Source:MGI Symbol;Acc:MGI:2146553]
Tspan33	0.01	2.54	0.187	0.022	1	not de	tetraspanin 33 [Source:MGI Symbol;Acc:MGI:1919012]
Acap2	0.01	0	1	0.522	1	not de	ArfGAP with coiled-coil, ankyrin repeat and PH domains 2 [Source:MGI Symbol;Acc:MGI:1925868]
Herc1	0.01	0	0.933	0.435	1	not de	HECT and RLD domain containing E3 ubiquitin protein ligase family member 1 [Source:MGI Symbol;Acc:MGI:2384589]
Uap1	0.01	2.41	0.107	0	1	not de	UDP-N-acetylglucosamine pyrophosphorylase 1 [Source:MGI Symbol;Acc:MGI:1334459]
Fhl2	0.01	2.58	0.107	0	1	not de	four and a half LIM domains 2 [Source:MGI Symbol;Acc:MGI:1338762]
Samd12	0.01	0	0.973	0.522	1	not de	sterile alpha motif domain containing 12 [Source:MGI Symbol;Acc:MGI:2444518]
Iqcb1	0.01	1.24	0.32	0.043	1	not de	IQ calmodulin-binding motif containing 1 [Source:MGI Symbol;Acc:MGI:2443764]
Ppp4r1	0.01	1.83	0.28	0.065	1	not de	protein phosphatase 4, regulatory subunit 1 [Source:MGI Symbol;Acc:MGI:1917601]
Ncbp2	0.01	2.57	0.107	0	1	not de	nuclear cap binding protein subunit 2 [Source:MGI Symbol;Acc:MGI:1915342]
N4bp2l2	0.01	0.19	0.747	0.283	1	not de	NEDD4 binding protein 2-like 2 [Source:MGI Symbol;Acc:MGI:2687207]
Poc1b	0.01	2.07	0.2	0.022	1	not de	POC1 centriolar protein B [Source:MGI Symbol;Acc:MGI:1918511]
Rapgef6	0.01	0.19	0.893	0.348	1	not de	Rap guanine nucleotide exchange factor (GEF) 6 [Source:MGI Symbol;Acc:MGI:2384761]
Chrm3	0.01	3.41	0.093	0	1	not de	cholinergic receptor, muscarinic 3, cardiac [Source:MGI Symbol;Acc:MGI:88398]
Zranb2	0.01	0.23	0.667	0.239	1	not de	zinc finger, RAN-binding domain containing 2 [Source:MGI Symbol;Acc:MGI:1858211]
Mttp	0.01	2.69	0.107	0	1	not de	microsomal triglyceride transfer protein [Source:MGI Symbol;Acc:MGI:106926]
Zfp251	0.01	2.03	0.24	0.043	1	not de	zinc finger protein 251 [Source:MGI Symbol;Acc:MGI:1918841]
Zfp563	0.01	2.67	0.107	0	1	not de	zinc finger protein 563 [Source:MGI Symbol;Acc:MGI:2677168]
Ahsa2	0.01	2.58	0.107	0	1	not de	AHA1, activator of heat shock protein ATPase 2 [Source:MGI Symbol;Acc:MGI:1916133]
Fam172a	0.01	-0.17	0.933	0.435	1	not de	ARB2 cotranscriptional regulator A [Source:MGI Symbol;Acc:MGI:1915925]
Smc6	0.01	1.48	0.373	0.087	1	not de	structural maintenance of chromosomes 6 [Source:MGI Symbol;Acc:MGI:1914491]
Mir670hg	0.01	3.64	0.093	0	1	not de	MIR670 host gene (non-protein coding) [Source:MGI Symbol;Acc:MGI:3041234]
Gtf2b	0.01	2.53	0.107	0	1	not de	general transcription factor IIB [Source:MGI Symbol;Acc:MGI:2385191]
Gin1	0.01	2.51	0.107	0	1	not de	gypsy retrotransposon integrase 1 [Source:MGI Symbol;Acc:MGI:2182036]
Ggps1	0.01	2.72	0.107	0	1	not de	geranylgeranyl diphosphate synthase 1 [Source:MGI Symbol;Acc:MGI:1341724]
Specc1l	0.01	0.72	0.587	0.196	1	not de	sperm antigen with calponin homology and coiled-coil domains 1-like [Source:MGI Symbol;Acc:MGI:1921642]
Gclc	0.01	0.53	0.347	0.043	1	not de	glutamate-cysteine ligase, catalytic subunit [Source:MGI Symbol;Acc:MGI:104990]
Spg21	0.01	2.63	0.107	0	1	not de	SPG21, maspardin [Source:MGI Symbol;Acc:MGI:106403]
Pcsk1n	0.01	2.72	0.107	0	1	not de	proprotein convertase subtilisin/kexin type 1 inhibitor [Source:MGI Symbol;Acc:MGI:1353431]
Dcbld1	0.01	1.15	0.28	0.043	1	not de	discoidin, CUB and LCCL domain containing 1 [Source:MGI Symbol;Acc:MGI:1913936]
Itgav	0.01	2.55	0.2	0.022	1	not de	integrin alpha V [Source:MGI Symbol;Acc:MGI:96608]
Zhx1	0.01	0.86	0.28	0.022	1	not de	zinc fingers and homeoboxes 1 [Source:MGI Symbol;Acc:MGI:109271]
Rragb	0.01	0.32	0.453	0.065	1	not de	Ras-related GTP binding B [Source:MGI Symbol;Acc:MGI:3038613]
Ap3b1	0.01	0.18	0.827	0.326	1	not de	adaptor-related protein complex 3, beta 1 subunit [Source:MGI Symbol;Acc:MGI:1333879]
Rnaseh2a	0.01	2.5	0.107	0	1	not de	ribonuclease H2, large subunit [Source:MGI Symbol;Acc:MGI:1916974]
Epdr1	0.01	0.95	0.333	0.065	1	not de	ependymin related 1 [Source:MGI Symbol;Acc:MGI:2145369]
Ptchd1	0.01	0.34	0.307	0.065	1	not de	patched domain containing 1 [Source:MGI Symbol;Acc:MGI:2685233]
Tent2	0.01	0.39	0.493	0.109	1	not de	terminal nucleotidyltransferase 2 [Source:MGI Symbol;Acc:MGI:2140950]
Maml3	0.01	0.05	0.987	0.565	1	not de	mastermind like transcriptional coactivator 3 [Source:MGI Symbol;Acc:MGI:2389461]
Emb	0.01	2.4	0.107	0	1	not de	embigin [Source:MGI Symbol;Acc:MGI:95321]
Dnaja4	0.01	2.08	0.187	0.022	1	not de	DnaJ heat shock protein family (Hsp40) member A4 [Source:MGI Symbol;Acc:MGI:1927638]
Sik3	0.01	-0.22	0.893	0.326	1	not de	SIK family kinase 3 [Source:MGI Symbol;Acc:MGI:2446296]
D630045J12Rik	0.01	0.3	0.573	0.174	1	not de	RIKEN cDNA D630045J12 gene [Source:MGI Symbol;Acc:MGI:2669829]
Cacnb4	0.01	0.05	0.933	0.478	1	not de	calcium channel, voltage-dependent, beta 4 subunit [Source:MGI Symbol;Acc:MGI:103301]
Platr25	0.01	2.84	0.107	0	1	not de	pluripotency associated transcript 25 [Source:MGI Symbol;Acc:MGI:3645613]
Maip1	0.01	2.44	0.107	0	1	not de	matrix AAA peptidase interacting protein 1 [Source:MGI Symbol;Acc:MGI:1915365]
Kifc3	0.01	2.65	0.107	0	1	not de	kinesin family member C3 [Source:MGI Symbol;Acc:MGI:109202]
Tti1	0.01	2.67	0.107	0	1	not de	TELO2 interacting protein 1 [Source:MGI Symbol;Acc:MGI:1922675]
Gm48091	0.01	2.1	0.173	0.022	1	not de	predicted gene, 48091 [Source:MGI Symbol;Acc:MGI:6097434]
Snd1	0.01	0.1	0.787	0.348	1	not de	staphylococcal nuclease and tudor domain containing 1 [Source:MGI Symbol;Acc:MGI:1929266]
Cstf2t	0.01	2.33	0.093	0	1	not de	cleavage stimulation factor, 3' pre-RNA subunit 2, tau [Source:MGI Symbol;Acc:MGI:1932622]
Shroom4	0.01	0.66	0.307	0.065	1	not de	shroom family member 4 [Source:MGI Symbol;Acc:MGI:2685570]
Dars	0.01	0.74	0.373	0.087	1	not de	aspartyl-tRNA synthetase 1 [Source:MGI Symbol;Acc:MGI:2442544]
Gm14636	0.01	2.12	0.24	0.043	1	not de	predicted gene 14636 [Source:MGI Symbol;Acc:MGI:3641976]
Bap1	0.01	2.39	0.107	0	1	not de	Brca1 associated protein 1 [Source:MGI Symbol;Acc:MGI:1206586]
Tbc1d25	0.01	2.52	0.107	0	1	not de	TBC1 domain family, member 25 [Source:MGI Symbol;Acc:MGI:2444862]
Rhbdd1	0.01	2.81	0.107	0	1	not de	rhomboid domain containing 1 [Source:MGI Symbol;Acc:MGI:1924117]
Cask	0.01	0.51	0.667	0.283	1	not de	calcium/calmodulin dependent serine protein kinase [Source:MGI Symbol;Acc:MGI:1309489]
Akap8l	0.01	0.03	0.693	0.217	1	not de	A kinase anchor protein 8-like [Source:MGI Symbol;Acc:MGI:1860606]
Zfp385a	0.01	2.79	0.093	0	1	not de	zinc finger protein 385A [Source:MGI Symbol;Acc:MGI:1352495]
Gm46123	0.01	0.82	0.493	0.13	1	not de	predicted gene, 46123 [Source:MGI Symbol;Acc:MGI:5825760]
Dgkz	0.01	0.83	0.533	0.196	1	not de	diacylglycerol kinase zeta [Source:MGI Symbol;Acc:MGI:1278339]
Naa30	0.01	1.89	0.253	0.043	1	not de	N(alpha)-acetyltransferase 30, NatC catalytic subunit [Source:MGI Symbol;Acc:MGI:1922259]
Phkb	0.01	2.81	0.227	0.043	1	not de	phosphorylase kinase beta [Source:MGI Symbol;Acc:MGI:97578]
Ten1	0.01	2.48	0.107	0	1	not de	TEN1 telomerase capping complex subunit [Source:MGI Symbol;Acc:MGI:1916785]
Aldoa	0.01	2.47	0.107	0	1	not de	aldolase A, fructose-bisphosphate [Source:MGI Symbol;Acc:MGI:87994]
4930545L23Rik	0.01	2.58	0.107	0	1	not de	RIKEN cDNA 4930545L23 gene [Source:MGI Symbol;Acc:MGI:1926055]
Igf2bp3	0.01	2.62	0.107	0	1	not de	insulin-like growth factor 2 mRNA binding protein 3 [Source:MGI Symbol;Acc:MGI:1890359]
Map4k2	0.01	2.73	0.107	0	1	not de	mitogen-activated protein kinase kinase kinase kinase 2 [Source:MGI Symbol;Acc:MGI:1346883]
Lancl1	0.01	0.78	0.32	0.043	1	not de	LanC (bacterial lantibiotic synthetase component C)-like 1 [Source:MGI Symbol;Acc:MGI:1336997]
Pard3	0.01	-0.1	0.907	0.457	1	not de	par-3 family cell polarity regulator [Source:MGI Symbol;Acc:MGI:2135608]
Ccnh	0.01	0.83	0.493	0.13	1	not de	cyclin H [Source:MGI Symbol;Acc:MGI:1913921]
Srsf2	0.01	2.03	0.2	0.022	1	not de	serine and arginine-rich splicing factor 2 [Source:MGI Symbol;Acc:MGI:98284]
Champ1	0.01	2.53	0.107	0	1	not de	chromosome alignment maintaining phosphoprotein 1 [Source:MGI Symbol;Acc:MGI:1196398]
Zfp90	0.01	2.65	0.107	0	1	not de	zinc finger protein 90 [Source:MGI Symbol;Acc:MGI:104786]
Cep19	0.01	2.64	0.107	0	1	not de	centrosomal protein 19 [Source:MGI Symbol;Acc:MGI:1914244]
Focad	0.01	-0.16	0.907	0.391	1	not de	focadhesin [Source:MGI Symbol;Acc:MGI:2676921]
Synpr	0.01	0.26	0.96	0.652	1	not de	synaptoporin [Source:MGI Symbol;Acc:MGI:1919253]
Rnf169	0.01	0.22	0.733	0.283	1	not de	ring finger protein 169 [Source:MGI Symbol;Acc:MGI:1920257]
Tmtc3	0.01	2.51	0.187	0.022	1	not de	transmembrane and tetratricopeptide repeat containing 3 [Source:MGI Symbol;Acc:MGI:3036255]
Kmt2a	0.01	-0.05	0.92	0.435	1	not de	lysine (K)-specific methyltransferase 2A [Source:MGI Symbol;Acc:MGI:96995]
Wdr26	0.01	0.88	0.56	0.174	1	not de	WD repeat domain 26 [Source:MGI Symbol;Acc:MGI:1923825]
Hipk2	0.01	0.12	0.507	0.152	1	not de	homeodomain interacting protein kinase 2 [Source:MGI Symbol;Acc:MGI:1314872]
Map3k12	0.01	0.69	0.427	0.087	1	not de	mitogen-activated protein kinase kinase kinase 12 [Source:MGI Symbol;Acc:MGI:1346881]
Tmem108	0.01	0.05	1	0.826	1	not de	transmembrane protein 108 [Source:MGI Symbol;Acc:MGI:1932411]
4930447C04Rik	0.01	2.68	0.107	0	1	not de	RIKEN cDNA 4930447C04 gene [Source:MGI Symbol;Acc:MGI:1923051]
2610020C07Rik	0.01	2.79	0.107	0	1	not de	RIKEN cDNA 2610020C07 gene [Source:MGI Symbol;Acc:MGI:1917168]
Trp53i11	0.01	2.56	0.107	0	1	not de	transformation related protein 53 inducible protein 11 [Source:MGI Symbol;Acc:MGI:2670995]
Hps1	0.01	2.74	0.107	0	1	not de	HPS1, biogenesis of lysosomal organelles complex 3 subunit 1 [Source:MGI Symbol;Acc:MGI:2177763]
A230057D06Rik	0.01	0.19	0.88	0.391	1	not de	RIKEN cDNA A230057D06 gene [Source:MGI Symbol;Acc:MGI:2442922]
Clpb	0.01	-0.09	0.44	0.152	1	not de	ClpB caseinolytic peptidase B [Source:MGI Symbol;Acc:MGI:1100517]
Irs1	0.01	1.06	0.413	0.087	1	not de	insulin receptor substrate 1 [Source:MGI Symbol;Acc:MGI:99454]
Gatad2b	0.01	-0.02	0.827	0.283	1	not de	GATA zinc finger domain containing 2B [Source:MGI Symbol;Acc:MGI:2443225]
Ift81	0.01	0.02	0.347	0.087	1	not de	intraflagellar transport 81 [Source:MGI Symbol;Acc:MGI:1098597]
Tmem39a	0.01	2.4	0.187	0.022	1	not de	transmembrane protein 39a [Source:MGI Symbol;Acc:MGI:1915096]
Ank	0.01	0.11	0.92	0.391	1	not de	progressive ankylosis [Source:MGI Symbol;Acc:MGI:3045421]
Psmb2	0.01	0.77	0.493	0.13	1	not de	proteasome (prosome, macropain) subunit, beta type 2 [Source:MGI Symbol;Acc:MGI:1347045]
Cntnap2	0.01	0.41	0.787	0.348	1	not de	contactin associated protein-like 2 [Source:MGI Symbol;Acc:MGI:1914047]
Dcp1b	0.01	1.02	0.413	0.087	1	not de	decapping mRNA 1B [Source:MGI Symbol;Acc:MGI:2442404]
Tbc1d5	0.01	0.09	0.88	0.37	1	not de	TBC1 domain family, member 5 [Source:MGI Symbol;Acc:MGI:1919488]
Arsb	0.01	-0.08	0.88	0.413	1	not de	arylsulfatase B [Source:MGI Symbol;Acc:MGI:88075]
Ppa1	0.01	2.58	0.107	0	1	not de	pyrophosphatase (inorganic) 1 [Source:MGI Symbol;Acc:MGI:97831]
Dpagt1	0.01	2.79	0.107	0	1	not de	dolichyl-phosphate N-acetylglucosaminephosphotransferase 1 [Source:MGI Symbol;Acc:MGI:1196396]
Clock	0.01	0.29	0.733	0.217	1	not de	clock circadian regulator [Source:MGI Symbol;Acc:MGI:99698]
Sos1	0.01	0.03	0.613	0.174	1	not de	SOS Ras/Rac guanine nucleotide exchange factor 1 [Source:MGI Symbol;Acc:MGI:98354]
Tbc1d12	0.01	0.89	0.467	0.152	1	not de	TBC1D12: TBC1 domain family, member 12 [Source:MGI Symbol;Acc:MGI:2384803]
Slit1	0.01	-0.53	0.987	0.565	1	not de	slit guidance ligand 1 [Source:MGI Symbol;Acc:MGI:1315203]
Mrrf	0.01	2.69	0.093	0	1	not de	mitochondrial ribosome recycling factor [Source:MGI Symbol;Acc:MGI:1915121]
Rprd2	0.01	0.15	0.64	0.217	1	not de	regulation of nuclear pre-mRNA domain containing 2 [Source:MGI Symbol;Acc:MGI:1922387]
Firre	0.01	1.03	0.373	0.087	1	not de	functional intergenic repeating RNA element [Source:MGI Symbol;Acc:MGI:2147989]
Psd3	0.01	0.54	0.747	0.304	1	not de	pleckstrin and Sec7 domain containing 3 [Source:MGI Symbol;Acc:MGI:1918215]
Abl2	0.01	0.11	0.84	0.37	1	not de	ABL proto-oncogene 2, non-receptor tyrosine kinase [Source:MGI Symbol;Acc:MGI:87860]
Eef1a2	0.01	1.94	0.187	0.022	1	not de	eukaryotic translation elongation factor 1 alpha 2 [Source:MGI Symbol;Acc:MGI:1096317]
Nr4a3	0.01	4.4	0.093	0	1	not de	nuclear receptor subfamily 4, group A, member 3 [Source:MGI Symbol;Acc:MGI:1352457]
Ankrd6	0.01	-0.22	0.627	0.174	1	not de	ankyrin repeat domain 6 [Source:MGI Symbol;Acc:MGI:2154278]
Agpat3	0.01	1.06	0.427	0.109	1	not de	1-acylglycerol-3-phosphate O-acyltransferase 3 [Source:MGI Symbol;Acc:MGI:1336186]
Ice2	0.01	2.07	0.187	0.022	1	not de	interactor of little elongation complex ELL subunit 2 [Source:MGI Symbol;Acc:MGI:2135947]
Rab2a	0.01	0.34	0.707	0.217	1	not de	RAB2A, member RAS oncogene family [Source:MGI Symbol;Acc:MGI:1928750]
Ywhag	0.01	0.07	0.413	0.109	1	not de	tyrosine 3-monooxygenase/tryptophan 5-monooxygenase activation protein, gamma polypeptide [Source:MGI Symbol;Acc:MGI:108109]
Syne2	0.01	2.36	0.093	0	1	not de	spectrin repeat containing, nuclear envelope 2 [Source:MGI Symbol;Acc:MGI:2449316]
Mospd1	0.01	2.14	0.093	0	1	not de	motile sperm domain containing 1 [Source:MGI Symbol;Acc:MGI:1917630]
Mxi1	0.01	0.57	0.507	0.152	1	not de	MAX interactor 1, dimerization protein [Source:MGI Symbol;Acc:MGI:97245]
Bphl	0.01	0.52	0.293	0.022	1	not de	biphenyl hydrolase like [Source:MGI Symbol;Acc:MGI:1915271]
Cd2ap	0.01	0.27	0.573	0.13	1	not de	CD2-associated protein [Source:MGI Symbol;Acc:MGI:1330281]
Chordc1	0.01	1	0.333	0.065	1	not de	cysteine and histidine rich domain containing 1 [Source:MGI Symbol;Acc:MGI:1914167]
Numa1	0.01	-2	0.52	0.37	1	not de	nuclear mitotic apparatus protein 1 [Source:MGI Symbol;Acc:MGI:2443665]
Gm5087	0.01	1.65	0.267	0.043	1	not de	predicted gene 5087 [Source:MGI Symbol;Acc:MGI:3643653]
Cops8	0.01	2.41	0.093	0	1	not de	COP9 signalosome subunit 8 [Source:MGI Symbol;Acc:MGI:1915363]
Spats2	0.01	0.58	0.467	0.087	1	not de	spermatogenesis associated, serine-rich 2 [Source:MGI Symbol;Acc:MGI:1919822]
Agfg2	0.01	0.57	0.427	0.065	1	not de	ArfGAP with FG repeats 2 [Source:MGI Symbol;Acc:MGI:2443267]
Ppm1l	0.01	-0.05	0.88	0.37	1	not de	protein phosphatase 1 (formerly 2C)-like [Source:MGI Symbol;Acc:MGI:2139740]
Wdsub1	0.01	2.94	0.107	0	1	not de	WD repeat, SAM and U-box domain containing 1 [Source:MGI Symbol;Acc:MGI:1919387]
Rab9	0.01	2.27	0.107	0	1	not de	RAB9, member RAS oncogene family [Source:MGI Symbol;Acc:MGI:1890695]
Thoc3	0.01	2.66	0.107	0	1	not de	THO complex 3 [Source:MGI Symbol;Acc:MGI:1920916]
Dusp12	0.01	2.5	0.107	0	1	not de	dual specificity phosphatase 12 [Source:MGI Symbol;Acc:MGI:1890614]
Gm9929	0.01	2.37	0.107	0	1	not de	predicted gene 9929 [Source:MGI Symbol;Acc:MGI:3708526]
Gm553	0.01	3.02	0.107	0	1	not de
Vps52	0.01	2.48	0.107	0	1	not de	VPS52 GARP complex subunit [Source:MGI Symbol;Acc:MGI:1330304]
Mrps10	0.01	2.48	0.107	0	1	not de	mitochondrial ribosomal protein S10 [Source:MGI Symbol;Acc:MGI:1928139]
Arfrp1	0.01	2.52	0.107	0	1	not de	ADP-ribosylation factor related protein 1 [Source:MGI Symbol;Acc:MGI:1923938]
Nol7	0.01	2.48	0.107	0	1	not de	nucleolar protein 7 [Source:MGI Symbol;Acc:MGI:1917328]
Zdhhc23	0.01	2.61	0.107	0	1	not de	zinc finger, DHHC domain containing 23 [Source:MGI Symbol;Acc:MGI:2685625]
B9d1	0.01	2.68	0.107	0	1	not de	B9 protein domain 1 [Source:MGI Symbol;Acc:MGI:1351471]
Klhl33	0.01	2.67	0.107	0	1	not de	kelch-like 33 [Source:MGI Symbol;Acc:MGI:3644593]
Gm15328	0.01	2.73	0.107	0	1	not de	predicted gene 15328 [Source:MGI Symbol;Acc:MGI:3705182]
Abca4	0.01	2.75	0.107	0	1	not de	ATP-binding cassette, sub-family A member 4 [Source:MGI Symbol;Acc:MGI:109424]
Chuk	0.01	0.79	0.48	0.109	1	not de	conserved helix-loop-helix ubiquitous kinase [Source:MGI Symbol;Acc:MGI:99484]
Disp2	0.01	-0.1	0.347	0.087	1	not de	dispatched RND transporter family member 2 [Source:MGI Symbol;Acc:MGI:2388733]
Hs6st1	0.01	1.67	0.227	0.022	1	not de	heparan sulfate 6-O-sulfotransferase 1 [Source:MGI Symbol;Acc:MGI:1354958]
Prkdc	0.01	0.86	0.347	0.065	1	not de	protein kinase, DNA activated, catalytic polypeptide [Source:MGI Symbol;Acc:MGI:104779]
Enah	0.01	-0.17	0.84	0.348	1	not de	ENAH actin regulator [Source:MGI Symbol;Acc:MGI:108360]
Fig4	0.01	1.33	0.373	0.087	1	not de	FIG4 phosphoinositide 5-phosphatase [Source:MGI Symbol;Acc:MGI:2143585]
Immt	0.01	1.72	0.32	0.087	1	not de	inner membrane protein, mitochondrial [Source:MGI Symbol;Acc:MGI:1923864]
Ubash3b	0.01	0.2	0.893	0.391	1	not de	ubiquitin associated and SH3 domain containing, B [Source:MGI Symbol;Acc:MGI:1920078]
Mvp	0.01	2.39	0.093	0	1	not de	major vault protein [Source:MGI Symbol;Acc:MGI:1925638]
Spop	0.01	0.18	0.72	0.283	1	not de	speckle-type BTB/POZ protein [Source:MGI Symbol;Acc:MGI:1343085]
Fam49a	0.01	-0.32	0.867	0.391	1	not de
Zbtb38	0.01	1.24	0.307	0.043	1	not de	zinc finger and BTB domain containing 38 [Source:MGI Symbol;Acc:MGI:2442866]
Nptxr	0.01	1.96	0.24	0.043	1	not de	neuronal pentraxin receptor [Source:MGI Symbol;Acc:MGI:1920590]
Cyb5r4	0.01	1.29	0.373	0.087	1	not de	cytochrome b5 reductase 4 [Source:MGI Symbol;Acc:MGI:2386848]
Sppl2a	0.01	1.32	0.413	0.13	1	not de	signal peptide peptidase like 2A [Source:MGI Symbol;Acc:MGI:1913802]
Frs2	0.01	0.71	0.493	0.13	1	not de	fibroblast growth factor receptor substrate 2 [Source:MGI Symbol;Acc:MGI:1100860]
Bzw1	0.01	2.38	0.093	0	1	not de	basic leucine zipper and W2 domains 1 [Source:MGI Symbol;Acc:MGI:1914132]
Dyrk1b	0.01	2.45	0.093	0	1	not de	dual-specificity tyrosine phosphorylation regulated kinase 1b [Source:MGI Symbol;Acc:MGI:1330302]
Pdcd4	0.01	-0.1	0.64	0.217	1	not de	programmed cell death 4 [Source:MGI Symbol;Acc:MGI:107490]
Plch1	0.01	3.06	0.093	0	1	not de	phospholipase C, eta 1 [Source:MGI Symbol;Acc:MGI:2683547]
Mtrr	0.01	2.39	0.093	0	1	not de	5-methyltetrahydrofolate-homocysteine methyltransferase reductase [Source:MGI Symbol;Acc:MGI:1891037]
Gm35188	0.01	-1.16	0.147	0.022	1	not de	predicted gene, 35188 [Source:MGI Symbol;Acc:MGI:5594347]
Pclo	0.01	0.18	0.96	0.543	1	not de	piccolo (presynaptic cytomatrix protein) [Source:MGI Symbol;Acc:MGI:1349390]
Heatr5b	0.01	0.86	0.347	0.065	1	not de	HEAT repeat containing 5B [Source:MGI Symbol;Acc:MGI:2444098]
Foxred1	0.01	2.37	0.093	0	1	not de	FAD-dependent oxidoreductase domain containing 1 [Source:MGI Symbol;Acc:MGI:2446262]
Ankrd55	0.01	2.87	0.093	0	1	not de	ankyrin repeat domain 55 [Source:MGI Symbol;Acc:MGI:1924568]
Pde7a	0.01	0.63	0.587	0.217	1	not de	phosphodiesterase 7A [Source:MGI Symbol;Acc:MGI:1202402]
Eefsec	0.01	0.31	0.627	0.261	1	not de	eukaryotic elongation factor, selenocysteine-tRNA-specific [Source:MGI Symbol;Acc:MGI:2137092]
Fam98c	0.01	-3.09	0	0.065	1	not de	family with sequence similarity 98, member C [Source:MGI Symbol;Acc:MGI:1921083]
Cfap43	0.01	-3.17	0	0.065	1	not de	cilia and flagella associated protein 43 [Source:MGI Symbol;Acc:MGI:1289258]
Blvrb	0.01	-3.86	0	0.065	1	not de	biliverdin reductase B [Source:MGI Symbol;Acc:MGI:2385271]
Bbs4	0.01	0.54	0.333	0.043	1	not de	Bardet-Biedl syndrome 4 [Source:MGI Symbol;Acc:MGI:2143311]
Nell1	0.01	3.36	0.093	0	1	not de	NEL-like 1 [Source:MGI Symbol;Acc:MGI:2443902]
Ppm1h	0.01	-0.18	0.933	0.413	1	not de	protein phosphatase 1H (PP2C domain containing) [Source:MGI Symbol;Acc:MGI:2442087]
Gas2	0.01	2.22	0.187	0.022	1	not de	growth arrest specific 2 [Source:MGI Symbol;Acc:MGI:95657]
Ctnnal1	0.01	0.51	0.267	0.065	1	not de	catenin alpha like 1 [Source:MGI Symbol;Acc:MGI:1859649]
Farsb	0.01	1.09	0.427	0.109	1	not de	phenylalanyl-tRNA synthetase, beta subunit [Source:MGI Symbol;Acc:MGI:1346035]
Nipbl	0.01	-0.02	0.88	0.348	1	not de	NIPBL cohesin loading factor [Source:MGI Symbol;Acc:MGI:1913976]
Ddx10	0.01	0.67	0.467	0.13	1	not de	DEAD box helicase 10 [Source:MGI Symbol;Acc:MGI:1924841]
Slc4a7	0.01	0.06	0.787	0.304	1	not de	solute carrier family 4, sodium bicarbonate cotransporter, member 7 [Source:MGI Symbol;Acc:MGI:2443878]
Hs3st4	0.01	0.47	0.693	0.326	1	not de	heparan sulfate (glucosamine) 3-O-sulfotransferase 4 [Source:MGI Symbol;Acc:MGI:1333792]
Krba1	0.01	0.61	0.36	0.109	1	not de	KRAB-A domain containing 1 [Source:MGI Symbol;Acc:MGI:1925077]
1700109H08Rik	0.01	1.46	0.333	0.087	1	not de	RIKEN cDNA 1700109H08 gene [Source:MGI Symbol;Acc:MGI:1924286]
Gm45591	0.01	2.25	0.093	0	1	not de	predicted gene 45591 [Source:MGI Symbol;Acc:MGI:5791427]
Abcb7	0.01	0.67	0.387	0.065	1	not de	ATP-binding cassette, sub-family B member 7 [Source:MGI Symbol;Acc:MGI:109533]
Gapvd1	0.01	0.63	0.573	0.196	1	not de	GTPase activating protein and VPS9 domains 1 [Source:MGI Symbol;Acc:MGI:1913941]
Virma	0.01	0.55	0.573	0.13	1	not de	vir like m6A methyltransferase associated [Source:MGI Symbol;Acc:MGI:1913435]
Cdk12	0.01	0.34	0.693	0.261	1	not de	cyclin dependent kinase 12 [Source:MGI Symbol;Acc:MGI:1098802]
Clec16a	0.01	0.24	0.787	0.326	1	not de	C-type lectin domain family 16, member A [Source:MGI Symbol;Acc:MGI:1921624]
Erc2	0.01	0.17	1	0.935	1	not de	ELKS/RAB6-interacting/CAST family member 2 [Source:MGI Symbol;Acc:MGI:1098749]
Itgb1bp1	0.01	2.14	0.187	0.022	1	not de	integrin beta 1 binding protein 1 [Source:MGI Symbol;Acc:MGI:1306802]
Hdgfl3	0.01	0.42	0.6	0.196	1	not de	HDGF like 3 [Source:MGI Symbol;Acc:MGI:1352760]
Chd5	0.01	1.67	0.28	0.065	1	not de	chromodomain helicase DNA binding protein 5 [Source:MGI Symbol;Acc:MGI:3036258]
Grip1	0.01	0.36	0.84	0.37	1	not de	glutamate receptor interacting protein 1 [Source:MGI Symbol;Acc:MGI:1921303]
Acsl6	0.01	0.64	0.427	0.087	1	not de	acyl-CoA synthetase long-chain family member 6 [Source:MGI Symbol;Acc:MGI:894291]
Gars	0.01	0.98	0.4	0.087	1	not de
Bzw2	0.01	0.52	0.493	0.13	1	not de	basic leucine zipper and W2 domains 2 [Source:MGI Symbol;Acc:MGI:1914162]
Zfp335os	0.01	2.54	0.093	0	1	not de	zinc finger protein 335, opposite strand [Source:MGI Symbol;Acc:MGI:3649775]
Gm43847	0.01	2.31	0.093	0	1	not de	predicted gene 43847 [Source:MGI Symbol;Acc:MGI:5663984]
Nyap2	0.01	2.93	0.173	0.022	1	not de	neuronal tyrosine-phophorylated phosphoinositide 3-kinase adaptor 2 [Source:MGI Symbol;Acc:MGI:2443135]
Klhl8	0.01	0.1	0.267	0.065	1	not de	kelch-like 8 [Source:MGI Symbol;Acc:MGI:2179430]
Acad10	0.01	2.35	0.093	0	1	not de	acyl-Coenzyme A dehydrogenase family, member 10 [Source:MGI Symbol;Acc:MGI:1919235]
Rbks	0.01	1.68	0.253	0.043	1	not de	ribokinase [Source:MGI Symbol;Acc:MGI:1918586]
Luc7l	0.01	0.68	0.427	0.087	1	not de	Luc7-like [Source:MGI Symbol;Acc:MGI:1914228]
Dek	0.01	2.32	0.173	0.022	1	not de	DEK proto-oncogene [Source:MGI Symbol;Acc:MGI:1926209]
Zscan22	0.01	2.35	0.093	0	1	not de	zinc finger and SCAN domain containing 22 [Source:MGI Symbol;Acc:MGI:2443312]
Abcf2	0.01	2.48	0.093	0	1	not de	ATP-binding cassette, sub-family F member 2 [Source:MGI Symbol;Acc:MGI:1351657]
Med29	0.01	-4.79	0.013	0.087	1	not de	mediator complex subunit 29 [Source:MGI Symbol;Acc:MGI:1914474]
Lonrf1	0.01	2.5	0.093	0	1	not de	LON peptidase N-terminal domain and ring finger 1 [Source:MGI Symbol;Acc:MGI:3609241]
Zfp961	0.01	1.08	0.32	0.043	1	not de	zinc finger protein 961 [Source:MGI Symbol;Acc:MGI:3583954]
Pik3ca	0.01	0.52	0.453	0.065	1	not de	phosphatidylinositol-4,5-bisphosphate 3-kinase catalytic subunit alpha [Source:MGI Symbol;Acc:MGI:1206581]
Senp2	0.01	0.09	0.467	0.109	1	not de	SUMO/sentrin specific peptidase 2 [Source:MGI Symbol;Acc:MGI:1923076]
Mosmo	0.01	0.64	0.48	0.109	1	not de	modulator of smoothened [Source:MGI Symbol;Acc:MGI:2446240]
Ubac2	0.01	0.59	0.627	0.196	1	not de	ubiquitin associated domain containing 2 [Source:MGI Symbol;Acc:MGI:1916139]
Eps15l1	0.01	0.49	0.587	0.174	1	not de	epidermal growth factor receptor pathway substrate 15-like 1 [Source:MGI Symbol;Acc:MGI:104582]
Nmt1	0.01	0.55	0.587	0.174	1	not de	N-myristoyltransferase 1 [Source:MGI Symbol;Acc:MGI:102579]
Rhobtb2	0.01	0.7	0.333	0.043	1	not de	Rho-related BTB domain containing 2 [Source:MGI Symbol;Acc:MGI:2180557]
Crlf3	0.01	1.41	0.28	0.043	1	not de	cytokine receptor-like factor 3 [Source:MGI Symbol;Acc:MGI:1860086]
Hspa13	0.01	2.56	0.093	0	1	not de	heat shock protein 70 family, member 13 [Source:MGI Symbol;Acc:MGI:1309463]
Itsn2	0.01	0.06	0.827	0.348	1	not de	intersectin 2 [Source:MGI Symbol;Acc:MGI:1338049]
Stxbp1	0.01	0	0.693	0.239	1	not de	syntaxin binding protein 1 [Source:MGI Symbol;Acc:MGI:107363]
Ascc2	0.01	0.7	0.373	0.065	1	not de	activating signal cointegrator 1 complex subunit 2 [Source:MGI Symbol;Acc:MGI:1922702]
Mon1a	0.01	2.07	0.16	0.022	1	not de	MON1 homolog A, secretory traffciking associated [Source:MGI Symbol;Acc:MGI:1920075]
Bves	0.01	2.5	0.093	0	1	not de	blood vessel epicardial substance [Source:MGI Symbol;Acc:MGI:1346013]
Boc	0.01	3.31	0.093	0	1	not de	BOC cell adhesion associated, oncogene regulated [Source:MGI Symbol;Acc:MGI:2151153]
Zfp955b	0.01	2.64	0.093	0	1	not de	zinc finger protein 955B [Source:MGI Symbol;Acc:MGI:4834573]
Zmiz2	0.01	-0.81	0.36	0.109	1	not de	zinc finger, MIZ-type containing 2 [Source:MGI Symbol;Acc:MGI:106374]
Hlcs	0.01	0.35	0.4	0.109	1	not de	holocarboxylase synthetase (biotin- [propriony-Coenzyme A-carboxylase (ATP-hydrolysing)] ligase) [Source:MGI Symbol;Acc:MGI:894646]
Vps4b	0.01	1.92	0.227	0.043	1	not de	vacuolar protein sorting 4B [Source:MGI Symbol;Acc:MGI:1100499]
Phka2	0.01	0.57	0.507	0.196	1	not de	phosphorylase kinase alpha 2 [Source:MGI Symbol;Acc:MGI:97577]
Exoc5	0.01	-0.28	0.507	0.152	1	not de	exocyst complex component 5 [Source:MGI Symbol;Acc:MGI:2145645]
Sema3a	0.01	2.81	0.08	0	1	not de	sema domain, immunoglobulin domain (Ig), short basic domain, secreted, (semaphorin) 3A [Source:MGI Symbol;Acc:MGI:107558]
Ptk7	0.01	1.85	0.187	0.022	1	not de	PTK7 protein tyrosine kinase 7 [Source:MGI Symbol;Acc:MGI:1918711]
Tox3	0.01	2.92	0.093	0	1	not de	TOX high mobility group box family member 3 [Source:MGI Symbol;Acc:MGI:3039593]
Zfhx2	0.01	-0.1	0.653	0.304	1	not de	zinc finger homeobox 2 [Source:MGI Symbol;Acc:MGI:2686934]
Erf	0.01	2.42	0.093	0	1	not de	Ets2 repressor factor [Source:MGI Symbol;Acc:MGI:109637]
Camkk1	0.01	-0.83	0.44	0.174	1	not de	calcium/calmodulin-dependent protein kinase kinase 1, alpha [Source:MGI Symbol;Acc:MGI:1891766]
Gad1	0.01	1.09	0.347	0.087	1	not de	glutamate decarboxylase 1 [Source:MGI Symbol;Acc:MGI:95632]
4930570G19Rik	0.01	1.83	0.24	0.043	1	not de	RIKEN cDNA 4930570G19 gene [Source:MGI Symbol;Acc:MGI:1923158]
Syt7	0.01	-0.46	1	0.587	1	not de	synaptotagmin VII [Source:MGI Symbol;Acc:MGI:1859545]
Dis3l	0.01	-0.05	0.213	0.043	1	not de	DIS3 like exosome 3'-5' exoribonuclease [Source:MGI Symbol;Acc:MGI:2143272]
Tfdp2	0.01	0.39	0.64	0.217	1	not de	transcription factor Dp 2 [Source:MGI Symbol;Acc:MGI:107167]
A330015K06Rik	0.01	1.47	0.267	0.043	1	not de	RIKEN cDNA A330015K06 gene [Source:MGI Symbol;Acc:MGI:2443553]
Sel1l	0.01	1.46	0.36	0.109	1	not de	sel-1 suppressor of lin-12-like (C. elegans) [Source:MGI Symbol;Acc:MGI:1329016]
Nfkb1	0.01	0.05	0.667	0.261	1	not de	nuclear factor of kappa light polypeptide gene enhancer in B cells 1, p105 [Source:MGI Symbol;Acc:MGI:97312]
Fbxo10	0.01	-0.49	0.253	0.087	1	not de	F-box protein 10 [Source:MGI Symbol;Acc:MGI:2686937]
Inpp4a	0.01	-0.16	0.787	0.304	1	not de	inositol polyphosphate-4-phosphatase, type I [Source:MGI Symbol;Acc:MGI:1931123]
Snrpb	0.01	2.13	0.187	0.022	1	not de	small nuclear ribonucleoprotein B [Source:MGI Symbol;Acc:MGI:98342]
Brat1	0.01	2.14	0.187	0.022	1	not de	BRCA1-associated ATM activator 1 [Source:MGI Symbol;Acc:MGI:1891679]
Rgp1	0.01	2.08	0.08	0	1	not de	RAB6A GEF compex partner 1 [Source:MGI Symbol;Acc:MGI:1915956]
Slc30a3	0.01	2.31	0.16	0.022	1	not de	solute carrier family 30 (zinc transporter), member 3 [Source:MGI Symbol;Acc:MGI:1345280]
Jmy	0.01	0.76	0.333	0.043	1	not de	junction-mediating and regulatory protein [Source:MGI Symbol;Acc:MGI:1913096]
1700080N15Rik	0.01	2.27	0.093	0	1	not de	RIKEN cDNA 1700080N15 gene [Source:MGI Symbol;Acc:MGI:1920739]
Tnrc6a	0.01	0.14	0.827	0.326	1	not de	trinucleotide repeat containing 6a [Source:MGI Symbol;Acc:MGI:2385292]
Slc20a2	0.01	1.12	0.333	0.065	1	not de	solute carrier family 20, member 2 [Source:MGI Symbol;Acc:MGI:97851]
Nae1	0.01	0.8	0.36	0.065	1	not de	NEDD8 activating enzyme E1 subunit 1 [Source:MGI Symbol;Acc:MGI:2384561]
Csde1	0.01	-0.02	0.413	0.13	1	not de	cold shock domain containing E1, RNA binding [Source:MGI Symbol;Acc:MGI:92356]
Sde2	0.01	2.56	0.093	0	1	not de	SDE2 telomere maintenance homolog (S. pombe) [Source:MGI Symbol;Acc:MGI:2384788]
A230072E10Rik	0.01	2.77	0.093	0	1	not de	RIKEN cDNA A230072E10 gene [Source:MGI Symbol;Acc:MGI:3603753]
Rreb1	0.01	0.43	0.68	0.217	1	not de	ras responsive element binding protein 1 [Source:MGI Symbol;Acc:MGI:2443664]
1500026H17Rik	0.01	2.37	0.093	0	1	not de	RIKEN cDNA 1500026H17 gene [Source:MGI Symbol;Acc:MGI:1916252]
Gm49749	0.01	2.41	0.093	0	1	not de	predicted gene, 49749 [Source:MGI Symbol;Acc:MGI:6215244]
Sbds	0.01	2.52	0.093	0	1	not de	SBDS ribosome maturation factor [Source:MGI Symbol;Acc:MGI:1913961]
Ensa	0.01	2.11	0.213	0.043	1	not de	endosulfine alpha [Source:MGI Symbol;Acc:MGI:1891189]
Larp6	0.01	2.02	0.187	0.022	1	not de	La ribonucleoprotein 6, translational regulator [Source:MGI Symbol;Acc:MGI:1914807]
Brms1	0.01	2.09	0.187	0.022	1	not de	breast cancer metastasis-suppressor 1 [Source:MGI Symbol;Acc:MGI:2388804]
Zfp142	0.01	1.76	0.227	0.043	1	not de	zinc finger protein 142 [Source:MGI Symbol;Acc:MGI:1924514]
Psip1	0.01	0.36	0.547	0.13	1	not de	PC4 and SFRS1 interacting protein 1 [Source:MGI Symbol;Acc:MGI:2142116]
Tdrkh	0.01	1.58	0.227	0.022	1	not de	tudor and KH domain containing protein [Source:MGI Symbol;Acc:MGI:1919884]
Thrb	0.01	1.48	0.453	0.152	1	not de	thyroid hormone receptor beta [Source:MGI Symbol;Acc:MGI:98743]
Tmem127	0.01	2.31	0.093	0	1	not de	transmembrane protein 127 [Source:MGI Symbol;Acc:MGI:1916720]
Golm1	0.01	1.58	0.333	0.087	1	not de	golgi membrane protein 1 [Source:MGI Symbol;Acc:MGI:1917329]
Zfp955a	0.01	2.4	0.093	0	1	not de	zinc finger protein 955A [Source:MGI Symbol;Acc:MGI:4834570]
Btbd8	0.01	0.15	0.467	0.109	1	not de	BTB domain containing 8 [Source:MGI Symbol;Acc:MGI:3646208]
Frmd4b	0.01	-0.19	0.92	0.522	1	not de	FERM domain containing 4B [Source:MGI Symbol;Acc:MGI:2141794]
Clcn3	0.01	0.82	0.573	0.217	1	not de	chloride channel, voltage-sensitive 3 [Source:MGI Symbol;Acc:MGI:103555]
Wasf1	0.01	-0.07	0.947	0.522	1	not de	WASP family, member 1 [Source:MGI Symbol;Acc:MGI:1890563]
Mthfr	0.01	2.1	0.173	0.022	1	not de	methylenetetrahydrofolate reductase [Source:MGI Symbol;Acc:MGI:106639]
Lmo4	0.01	1.87	0.28	0.065	1	not de	LIM domain only 4 [Source:MGI Symbol;Acc:MGI:109360]
Pold3	0.01	1.55	0.267	0.065	1	not de	polymerase (DNA-directed), delta 3, accessory subunit [Source:MGI Symbol;Acc:MGI:1915217]
Slc37a3	0.01	1	0.36	0.109	1	not de	solute carrier family 37 (glycerol-3-phosphate transporter), member 3 [Source:MGI Symbol;Acc:MGI:1919394]
Dnajc15	0.01	2.03	0.187	0.022	1	not de	DnaJ heat shock protein family (Hsp40) member C15 [Source:MGI Symbol;Acc:MGI:1913398]
Slc30a6	0.01	2.2	0.187	0.022	1	not de	solute carrier family 30 (zinc transporter), member 6 [Source:MGI Symbol;Acc:MGI:2386741]
Gm13269	0.01	2.42	0.093	0	1	not de	predicted gene 13269 [Source:MGI Symbol;Acc:MGI:3651949]
Ctbp2	0.01	2.2	0.08	0	1	not de	C-terminal binding protein 2 [Source:MGI Symbol;Acc:MGI:1201686]
Ttc37	0.01	-0.02	0.573	0.13	1	not de
Vars	0.01	2.19	0.093	0	1	not de	valyl-tRNA synthetase 1 [Source:MGI Symbol;Acc:MGI:90675]
Ly6h	0.01	2.44	0.093	0	1	not de	lymphocyte antigen 6 family member H [Source:MGI Symbol;Acc:MGI:1346030]
Zfp13	0.01	2.41	0.093	0	1	not de	zinc finger protein 13 [Source:MGI Symbol;Acc:MGI:99159]
Cnpy2	0.01	2.03	0.08	0	1	not de	canopy FGF signaling regulator 2 [Source:MGI Symbol;Acc:MGI:1928477]
Zc2hc1a	0.01	1.77	0.267	0.043	1	not de	zinc finger, C2HC-type containing 1A [Source:MGI Symbol;Acc:MGI:1914556]
Dzank1	0.01	1.69	0.307	0.087	1	not de	double zinc ribbon and ankyrin repeat domains 1 [Source:MGI Symbol;Acc:MGI:2139080]
A530046M15Rik	0.01	2.32	0.093	0	1	not de	RIKEN cDNA A530046M15 gene [Source:MGI Symbol;Acc:MGI:5439406]
Emc4	0.01	2.32	0.093	0	1	not de	ER membrane protein complex subunit 4 [Source:MGI Symbol;Acc:MGI:1915282]
Memo1	0.01	0.34	0.693	0.261	1	not de	mediator of cell motility 1 [Source:MGI Symbol;Acc:MGI:1924140]
B3gat1	0.01	0.39	0.573	0.13	1	not de	beta-1,3-glucuronyltransferase 1 [Source:MGI Symbol;Acc:MGI:1924148]
Lrrn3	0.01	0.48	0.467	0.109	1	not de	leucine rich repeat protein 3, neuronal [Source:MGI Symbol;Acc:MGI:106036]
Esf1	0.01	0.87	0.347	0.043	1	not de	ESF1 nucleolar pre-rRNA processing protein homolog [Source:MGI Symbol;Acc:MGI:1913830]
Nhs	0.01	3.2	0.093	0	1	not de	NHS actin remodeling regulator [Source:MGI Symbol;Acc:MGI:2684894]
Tmem117	0.01	-0.13	0.88	0.348	1	not de	transmembrane protein 117 [Source:MGI Symbol;Acc:MGI:2444580]
Dnajb5	0.01	2.18	0.16	0.022	1	not de	DnaJ heat shock protein family (Hsp40) member B5 [Source:MGI Symbol;Acc:MGI:1930018]
Ntm	0.01	4.43	0.213	0.022	1	not de	neurotrimin [Source:MGI Symbol;Acc:MGI:2446259]
Aebp2	0.01	0.95	0.307	0.065	1	not de	AE binding protein 2 [Source:MGI Symbol;Acc:MGI:1338038]
Adcy1	0.01	0.02	0.933	0.457	1	not de	adenylate cyclase 1 [Source:MGI Symbol;Acc:MGI:99677]
Hagh	0.01	2.25	0.173	0.022	1	not de	hydroxyacyl glutathione hydrolase [Source:MGI Symbol;Acc:MGI:95745]
Chst9	0.01	0.2	0.667	0.283	1	not de	carbohydrate sulfotransferase 9 [Source:MGI Symbol;Acc:MGI:1918617]
Atrnl1	0.01	-0.03	1	0.674	1	not de	attractin like 1 [Source:MGI Symbol;Acc:MGI:2147749]
E430024I08Rik	0.01	2.4	0.08	0	1	not de	RIKEN cDNA E430024I08 gene [Source:MGI Symbol;Acc:MGI:3649010]
Maco1	0.01	-0.23	0.627	0.217	1	not de	macoilin 1 [Source:MGI Symbol;Acc:MGI:1913396]
Pgd	0.01	2.35	0.093	0	1	not de	phosphogluconate dehydrogenase [Source:MGI Symbol;Acc:MGI:97553]
Shisa4	0.01	2.26	0.093	0	1	not de	shisa family member 4 [Source:MGI Symbol;Acc:MGI:1924802]
Rabif	0.01	2.66	0.093	0	1	not de	RAB interacting factor [Source:MGI Symbol;Acc:MGI:2138605]
Basp1	0.01	0.11	0.693	0.239	1	not de	brain abundant, membrane attached signal protein 1 [Source:MGI Symbol;Acc:MGI:1917600]
Smarcd3	0.01	2.11	0.173	0.022	1	not de	SWI/SNF related, matrix associated, actin dependent regulator of chromatin, subfamily d, member 3 [Source:MGI Symbol;Acc:MGI:1914243]
Brf1	0.01	1.51	0.28	0.065	1	not de	BRF1, RNA polymerase III transcription initiation factor 90 kDa subunit [Source:MGI Symbol;Acc:MGI:1919558]
Oaz2	0.01	0.37	0.227	0.022	1	not de	ornithine decarboxylase antizyme 2 [Source:MGI Symbol;Acc:MGI:109492]
Rsbn1	0.01	0.21	0.44	0.109	1	not de	rosbin, round spermatid basic protein 1 [Source:MGI Symbol;Acc:MGI:2444993]
Mapk1	0.01	-0.24	0.92	0.435	1	not de	mitogen-activated protein kinase 1 [Source:MGI Symbol;Acc:MGI:1346858]
Wdr25	0.01	1.89	0.2	0.022	1	not de	WD repeat domain 25 [Source:MGI Symbol;Acc:MGI:3045255]
Nsun5	0.01	2.35	0.093	0	1	not de	NOL1/NOP2/Sun domain family, member 5 [Source:MGI Symbol;Acc:MGI:2140844]
Dusp18	0.01	2.38	0.093	0	1	not de	dual specificity phosphatase 18 [Source:MGI Symbol;Acc:MGI:1922469]
6230400D17Rik	0.01	2.37	0.093	0	1	not de	RIKEN cDNA 6230400D17 gene [Source:MGI Symbol;Acc:MGI:1923383]
Tpi1	0.01	2.49	0.093	0	1	not de	triosephosphate isomerase 1 [Source:MGI Symbol;Acc:MGI:98797]
Psmd7	0.01	2.41	0.093	0	1	not de	proteasome (prosome, macropain) 26S subunit, non-ATPase, 7 [Source:MGI Symbol;Acc:MGI:1351511]
Gm37529	0.01	1.56	0.24	0.043	1	not de	predicted gene, 37529 [Source:MGI Symbol;Acc:MGI:5610757]
Evi5	0.01	0.9	0.493	0.174	1	not de	ecotropic viral integration site 5 [Source:MGI Symbol;Acc:MGI:104736]
Map2k5	0.01	0	0.747	0.283	1	not de	mitogen-activated protein kinase kinase 5 [Source:MGI Symbol;Acc:MGI:1346345]
Nrf1	0.01	-0.09	0.56	0.174	1	not de	nuclear respiratory factor 1 [Source:MGI Symbol;Acc:MGI:1332235]
Baz2a	0.01	1.23	0.373	0.087	1	not de	bromodomain adjacent to zinc finger domain, 2A [Source:MGI Symbol;Acc:MGI:2151152]
Osbpl8	0.01	0.92	0.48	0.13	1	not de	oxysterol binding protein-like 8 [Source:MGI Symbol;Acc:MGI:2443807]
Arfgef1	0.01	0.03	0.827	0.283	1	not de	ADP ribosylation factor guanine nucleotide exchange factor 1 [Source:MGI Symbol;Acc:MGI:2442988]
Cntn4	0.01	2.33	0.2	0.022	1	not de	contactin 4 [Source:MGI Symbol;Acc:MGI:1095737]
Naa50	0.01	1.71	0.24	0.043	1	not de	N(alpha)-acetyltransferase 50, NatE catalytic subunit [Source:MGI Symbol;Acc:MGI:1919367]
Glis3	0.01	0.01	0.987	0.674	1	not de	GLIS family zinc finger 3 [Source:MGI Symbol;Acc:MGI:2444289]
Tenm2	0.01	0.31	1	0.804	1	not de	teneurin transmembrane protein 2 [Source:MGI Symbol;Acc:MGI:1345184]
Gtf2h2	0.01	0.42	0.427	0.152	1	not de	general transcription factor II H, polypeptide 2 [Source:MGI Symbol;Acc:MGI:1345669]
Zfp207	0.01	0.29	0.627	0.217	1	not de	zinc finger protein 207 [Source:MGI Symbol;Acc:MGI:1340045]
Reps2	0.01	0.37	0.627	0.217	1	not de	RALBP1 associated Eps domain containing protein 2 [Source:MGI Symbol;Acc:MGI:2663511]
Dnal1	0.01	0.9	0.387	0.087	1	not de	dynein, axonemal, light chain 1 [Source:MGI Symbol;Acc:MGI:1921462]
Plxna3	0.01	2.21	0.093	0	1	not de	plexin A3 [Source:MGI Symbol;Acc:MGI:107683]
Zfp65	0.01	2.38	0.093	0	1	not de	zinc finger protein 65 [Source:MGI Symbol;Acc:MGI:107769]
Cdo1	0.01	2.57	0.093	0	1	not de	cysteine dioxygenase 1, cytosolic [Source:MGI Symbol;Acc:MGI:105925]
Tjap1	0.01	2.05	0.187	0.022	1	not de	tight junction associated protein 1 [Source:MGI Symbol;Acc:MGI:1921344]
Aloxe3	0.01	2.28	0.08	0	1	not de	arachidonate lipoxygenase 3 [Source:MGI Symbol;Acc:MGI:1345140]
Ostm1	0.01	2.96	0.093	0	1	not de	osteopetrosis associated transmembrane protein 1 [Source:MGI Symbol;Acc:MGI:2655574]
Zfp760	0.01	2.34	0.093	0	1	not de	zinc finger protein 760 [Source:MGI Symbol;Acc:MGI:2679257]
Spag16	0.01	2.36	0.093	0	1	not de	sperm associated antigen 16 [Source:MGI Symbol;Acc:MGI:1913972]
Paf1	0.01	2.41	0.093	0	1	not de	Paf1, RNA polymerase II complex component [Source:MGI Symbol;Acc:MGI:1923988]
Atmin	0.01	2.33	0.093	0	1	not de	ATM interactor [Source:MGI Symbol;Acc:MGI:2682328]
Acot9	0.01	2.91	0.093	0	1	not de	acyl-CoA thioesterase 9 [Source:MGI Symbol;Acc:MGI:1928939]
Gm28375	0.01	2.49	0.093	0	1	not de	predicted gene 28375 [Source:MGI Symbol;Acc:MGI:5579081]
Oplah	0.01	2.7	0.093	0	1	not de	5-oxoprolinase (ATP-hydrolysing) [Source:MGI Symbol;Acc:MGI:1922725]
Map2k3	0.01	2.85	0.093	0	1	not de	mitogen-activated protein kinase kinase 3 [Source:MGI Symbol;Acc:MGI:1346868]
Scfd2	0.01	0.47	0.56	0.239	1	not de	Sec1 family domain containing 2 [Source:MGI Symbol;Acc:MGI:2443446]
Dync1li1	0.01	-0.09	0.413	0.174	1	not de	dynein cytoplasmic 1 light intermediate chain 1 [Source:MGI Symbol;Acc:MGI:2135610]
Gpatch1	0.01	0.37	0.373	0.065	1	not de	G patch domain containing 1 [Source:MGI Symbol;Acc:MGI:1914721]
Mul1	0.01	2.05	0.08	0	1	not de	mitochondrial ubiquitin ligase activator of NFKB 1 [Source:MGI Symbol;Acc:MGI:1915600]
Hectd1	0.01	-0.15	0.573	0.196	1	not de	HECT domain E3 ubiquitin protein ligase 1 [Source:MGI Symbol;Acc:MGI:2384768]
Fbln2	0.01	2.06	0.08	0	1	not de	fibulin 2 [Source:MGI Symbol;Acc:MGI:95488]
Fbxo3	0.01	1.77	0.28	0.065	1	not de	F-box protein 3 [Source:MGI Symbol;Acc:MGI:1929084]
Dync2h1	0.01	0.36	0.587	0.239	1	not de	dynein cytoplasmic 2 heavy chain 1 [Source:MGI Symbol;Acc:MGI:107736]
Myef2	0.01	-0.53	0.827	0.283	1	not de	myelin expression factor 2 like [Source:MGI Symbol;Acc:MGI:3641855]
Plce1	0.01	4.39	0.093	0	1	not de	phospholipase C, epsilon 1 [Source:MGI Symbol;Acc:MGI:1921305]
Tmem9b	0.01	2.36	0.093	0	1	not de	TMEM9 domain family, member B [Source:MGI Symbol;Acc:MGI:1915254]
Syt1	0.01	0.35	1	0.87	1	not de	synaptotagmin I [Source:MGI Symbol;Acc:MGI:99667]
Rtl4	0.01	0.59	0.787	0.37	1	not de	retrotransposon Gag like 4 [Source:MGI Symbol;Acc:MGI:3588192]
Lyzl4	0.01	0.1	0.2	0.043	1	not de	lysozyme-like 4 [Source:MGI Symbol;Acc:MGI:1916282]
Gm10649	0.01	0.15	0.52	0.217	1	not de	predicted gene 10649 [Source:MGI Symbol;Acc:MGI:3642042]
Rabep2	0.01	2.51	0.093	0	1	not de	rabaptin, RAB GTPase binding effector protein 2 [Source:MGI Symbol;Acc:MGI:1917564]
Pigo	0.01	2.25	0.093	0	1	not de	phosphatidylinositol glycan anchor biosynthesis, class O [Source:MGI Symbol;Acc:MGI:1861452]
Snrnp27	0.01	2.53	0.093	0	1	not de	small nuclear ribonucleoprotein 27 (U4/U6.U5) [Source:MGI Symbol;Acc:MGI:1913868]
Taf5	0.01	2.45	0.093	0	1	not de	TATA-box binding protein associated factor 5 [Source:MGI Symbol;Acc:MGI:2442144]
Nrbf2	0.01	2.62	0.093	0	1	not de	nuclear receptor binding factor 2 [Source:MGI Symbol;Acc:MGI:1354950]
4933406I18Rik	0.01	0.9	0.547	0.174	1	not de	RIKEN cDNA 4933406I18 gene [Source:MGI Symbol;Acc:MGI:1918295]
Mgll	0.01	-0.18	0.72	0.283	1	not de	monoglyceride lipase [Source:MGI Symbol;Acc:MGI:1346042]
Prkar2b	0.01	0.13	0.387	0.065	1	not de	protein kinase, cAMP dependent regulatory, type II beta [Source:MGI Symbol;Acc:MGI:97760]
Aifm1	0.01	0.97	0.347	0.065	1	not de	apoptosis-inducing factor, mitochondrion-associated 1 [Source:MGI Symbol;Acc:MGI:1349419]
Kcnma1	0.01	-0.19	1	0.826	1	not de	potassium large conductance calcium-activated channel, subfamily M, alpha member 1 [Source:MGI Symbol;Acc:MGI:99923]
Raf1	0.01	0.26	0.627	0.174	1	not de	v-raf-leukemia viral oncogene 1 [Source:MGI Symbol;Acc:MGI:97847]
Pip4p2	0.01	0.59	0.387	0.087	1	not de	phosphatidylinositol-4,5-bisphosphate 4-phosphatase 2 [Source:MGI Symbol;Acc:MGI:1919769]
Ext2	0.01	0.07	0.627	0.152	1	not de	exostosin glycosyltransferase 2 [Source:MGI Symbol;Acc:MGI:108050]
Caap1	0.01	0.83	0.373	0.109	1	not de	caspase activity and apoptosis inhibitor 1 [Source:MGI Symbol;Acc:MGI:1915020]
Nfatc3	0.01	1.35	0.413	0.13	1	not de	nuclear factor of activated T cells, cytoplasmic, calcineurin dependent 3 [Source:MGI Symbol;Acc:MGI:103296]
Mecp2	0.01	0.71	0.547	0.174	1	not de	methyl CpG binding protein 2 [Source:MGI Symbol;Acc:MGI:99918]
Prrc2a	0.01	0.18	0.36	0.087	1	not de	proline-rich coiled-coil 2A [Source:MGI Symbol;Acc:MGI:1915467]
Serf2	0.01	2.43	0.08	0	1	not de	small EDRK-rich factor 2 [Source:MGI Symbol;Acc:MGI:1337041]
Smchd1	0.01	-0.18	0.64	0.152	1	not de	SMC hinge domain containing 1 [Source:MGI Symbol;Acc:MGI:1921605]
Tulp4	0.01	0.55	0.627	0.196	1	not de	tubby like protein 4 [Source:MGI Symbol;Acc:MGI:1916092]
Pdk3	0.01	1.77	0.24	0.043	1	not de	pyruvate dehydrogenase kinase, isoenzyme 3 [Source:MGI Symbol;Acc:MGI:2384308]
Actr10	0.01	2.09	0.16	0.022	1	not de	ARP10 actin-related protein 10 [Source:MGI Symbol;Acc:MGI:1891654]
9930021J03Rik	0.01	0.11	0.667	0.304	1	not de	RIKEN cDNA 9930021J03 gene [Source:MGI Symbol;Acc:MGI:2444398]
Metap1	0.01	2.08	0.173	0.022	1	not de	methionyl aminopeptidase 1 [Source:MGI Symbol;Acc:MGI:1922874]
Zfp141	0.01	1.92	0.24	0.043	1	not de	zinc finger protein 141 [Source:MGI Symbol;Acc:MGI:3584269]
Zfp865	0.01	1.95	0.08	0	1	not de	zinc finger protein 865 [Source:MGI Symbol;Acc:MGI:2442656]
Tnks	0.01	0.19	0.787	0.283	1	not de	tankyrase, TRF1-interacting ankyrin-related ADP-ribose polymerase [Source:MGI Symbol;Acc:MGI:1341087]
Srrm4os	0.01	2.11	0.08	0	1	not de	serine/arginine repetitive matrix 4, opposite strand [Source:MGI Symbol;Acc:MGI:1924048]
Lrrc1	0.01	2.25	0.173	0.022	1	not de	leucine rich repeat containing 1 [Source:MGI Symbol;Acc:MGI:2442313]
Ogfod1	0.01	0.36	0.493	0.13	1	not de	2-oxoglutarate and iron-dependent oxygenase domain containing 1 [Source:MGI Symbol;Acc:MGI:2442978]
Katnb1	0.01	2.22	0.08	0	1	not de	katanin p80 (WD40-containing) subunit B 1 [Source:MGI Symbol;Acc:MGI:1921437]
Ambra1	0.01	-0.07	0.893	0.391	1	not de	autophagy/beclin 1 regulator 1 [Source:MGI Symbol;Acc:MGI:2443564]
Cdc42se2	0.01	0.27	0.693	0.283	1	not de	CDC42 small effector 2 [Source:MGI Symbol;Acc:MGI:1919979]
Mllt10	0.01	0.12	0.867	0.457	1	not de	myeloid/lymphoid or mixed-lineage leukemia; translocated to, 10 [Source:MGI Symbol;Acc:MGI:1329038]
Ttc13	0.01	-0.04	0.413	0.109	1	not de	tetratricopeptide repeat domain 13 [Source:MGI Symbol;Acc:MGI:2384573]
Tbc1d23	0.01	0.62	0.4	0.087	1	not de	TBC1 domain family, member 23 [Source:MGI Symbol;Acc:MGI:1914831]
2410131K14Rik	0.01	2.23	0.08	0	1	not de
Nup155	0.01	1.76	0.24	0.043	1	not de	nucleoporin 155 [Source:MGI Symbol;Acc:MGI:2181182]
Caln1	0.01	-0.19	0.96	0.5	1	not de	calneuron 1 [Source:MGI Symbol;Acc:MGI:2155987]
Ep400	0.01	0.66	0.587	0.196	1	not de	E1A binding protein p400 [Source:MGI Symbol;Acc:MGI:1276124]
Ubl3	0.01	0.57	0.453	0.13	1	not de	ubiquitin-like 3 [Source:MGI Symbol;Acc:MGI:1344373]
Fam114a2	0.01	0.2	0.44	0.065	1	not de	family with sequence similarity 114, member A2 [Source:MGI Symbol;Acc:MGI:1917629]
Dact2	0.01	2.34	0.093	0	1	not de	dishevelled-binding antagonist of beta-catenin 2 [Source:MGI Symbol;Acc:MGI:1920347]
Gm29358	0.01	2.45	0.093	0	1	not de	predicted gene 29358 [Source:MGI Symbol;Acc:MGI:5580064]
Mocs1	0.01	2.5	0.093	0	1	not de	molybdenum cofactor synthesis 1 [Source:MGI Symbol;Acc:MGI:1928904]
E2f4	0.01	2.24	0.093	0	1	not de	E2F transcription factor 4 [Source:MGI Symbol;Acc:MGI:103012]
Gm32647	0.01	2.52	0.093	0	1	not de	predicted gene, 32647 [Source:MGI Symbol;Acc:MGI:5591806]
Ears2	0.01	2.14	0.093	0	1	not de	glutamyl-tRNA synthetase 2, mitochondrial [Source:MGI Symbol;Acc:MGI:1914667]
Zdhhc9	0.01	2.1	0.093	0	1	not de	zinc finger, DHHC domain containing 9 [Source:MGI Symbol;Acc:MGI:2444393]
Usf1	0.01	2.29	0.093	0	1	not de	upstream transcription factor 1 [Source:MGI Symbol;Acc:MGI:99542]
Cep112it	0.01	2.22	0.093	0	1	not de	centrosomal protein 112, intronic transcript [Source:MGI Symbol;Acc:MGI:3649867]
Gm50250	0.01	2.19	0.093	0	1	not de	predicted gene, 50250 [Source:MGI Symbol;Acc:MGI:6303065]
Sirt7	0.01	2.24	0.093	0	1	not de	sirtuin 7 [Source:MGI Symbol;Acc:MGI:2385849]
Zfp511	0.01	2.51	0.093	0	1	not de	zinc finger protein 511 [Source:MGI Symbol;Acc:MGI:1917002]
Uba52	0.01	2.24	0.093	0	1	not de	ubiquitin A-52 residue ribosomal protein fusion product 1 [Source:MGI Symbol;Acc:MGI:98887]
Gm12371	0.01	2.45	0.093	0	1	not de	predicted gene 12371 [Source:MGI Symbol;Acc:MGI:3652322]
Smim17	0.01	2.6	0.093	0	1	not de	small integral membrane protein 17 [Source:MGI Symbol;Acc:MGI:4365374]
Furin	0.01	2.3	0.093	0	1	not de	furin, paired basic amino acid cleaving enzyme [Source:MGI Symbol;Acc:MGI:97513]
BB365896	0.01	2.39	0.093	0	1	not de	expressed sequence BB365896 [Source:MGI Symbol;Acc:MGI:3034340]
Rps25	0.01	2.51	0.093	0	1	not de	ribosomal protein S25 [Source:MGI Symbol;Acc:MGI:1922867]
Gm21954	0.01	2.5	0.093	0	1	not de
Cisd1	0.01	2.55	0.093	0	1	not de	CDGSH iron sulfur domain 1 [Source:MGI Symbol;Acc:MGI:1261855]
Mier2	0.01	2.53	0.093	0	1	not de	MIER family member 2 [Source:MGI Symbol;Acc:MGI:1917677]
Tceal5	0.01	2.68	0.093	0	1	not de	transcription elongation factor A (SII)-like 5 [Source:MGI Symbol;Acc:MGI:3036236]
Tmem132b	0.01	-0.01	1	0.696	1	not de	transmembrane protein 132B [Source:MGI Symbol;Acc:MGI:3609245]
Mlxip	0.01	1.79	0.227	0.043	1	not de	MLX interacting protein [Source:MGI Symbol;Acc:MGI:2141183]
Zfp934	0.01	1.95	0.16	0.022	1	not de	zinc finger protein 934 [Source:MGI Symbol;Acc:MGI:1924367]
Mfap3l	0.01	0.93	0.373	0.087	1	not de	microfibrillar-associated protein 3-like [Source:MGI Symbol;Acc:MGI:1918556]
Herc3	0.01	0.18	0.693	0.283	1	not de	hect domain and RLD 3 [Source:MGI Symbol;Acc:MGI:1921248]
Mia2	0.01	0.46	0.387	0.13	1	not de	MIA SH3 domain ER export factor 2 [Source:MGI Symbol;Acc:MGI:2159614]
Cir1	0.01	1.65	0.227	0.043	1	not de	corepressor interacting with RBPJ, 1 [Source:MGI Symbol;Acc:MGI:1914185]
Hipk1	0.01	0.32	0.44	0.109	1	not de	homeodomain interacting protein kinase 1 [Source:MGI Symbol;Acc:MGI:1314873]
Upp2	0.01	-0.1	0.827	0.391	1	not de	uridine phosphorylase 2 [Source:MGI Symbol;Acc:MGI:1923904]
Abhd16a	0.01	0.85	0.227	0.022	1	not de	abhydrolase domain containing 16A [Source:MGI Symbol;Acc:MGI:99476]
A930015D03Rik	0.01	0.05	0.493	0.152	1	not de	RIKEN cDNA A930015D03 gene [Source:MGI Symbol;Acc:MGI:1925060]
Tafa5	0.01	-0.25	0.813	0.326	1	not de	TAFA chemokine like family member 5 [Source:MGI Symbol;Acc:MGI:2146182]
Dag1	0.01	0.3	0.573	0.174	1	not de	dystroglycan 1 [Source:MGI Symbol;Acc:MGI:101864]
Tbc1d17	0.01	2.17	0.08	0	1	not de	TBC1 domain family, member 17 [Source:MGI Symbol;Acc:MGI:2449973]
Phlpp2	0.01	1.07	0.4	0.109	1	not de	PH domain and leucine rich repeat protein phosphatase 2 [Source:MGI Symbol;Acc:MGI:2444928]
Lgi1	0.01	-0.2	0.88	0.391	1	not de	leucine-rich repeat LGI family, member 1 [Source:MGI Symbol;Acc:MGI:1861691]
Anp32a	0.01	0.18	0.48	0.174	1	not de	acidic nuclear phosphoprotein 32 family member A [Source:MGI Symbol;Acc:MGI:108447]
Rgs20	0.01	4.91	0.08	0	1	not de	regulator of G-protein signaling 20 [Source:MGI Symbol;Acc:MGI:1929866]
Shc3	0.01	2.61	0.16	0.022	1	not de	src homology 2 domain-containing transforming protein C3 [Source:MGI Symbol;Acc:MGI:106179]
[truncated: 11,766 more rows]

## Sheet: scRNA-seq DE genes up _GO
List of GO terms associated with the upregulated genes identified by DE analysis
source	p_value	term_name	term_size	query_size	intersection_size	intersection
GO:BP	0	synapse organization	450	77	16	Nfia,Nptn,Cnksr2,Cdh8,Il1rapl1,Mdga2,Rims2,Gphn,Adgrb3,Nrp1,Nrxn1,Mef2c,Nlgn1,Negr1,Large1,Myo5a
GO:BP	0.002	cell junction organization	615	77	17	Nfia,Nptn,Cnksr2,Cdh8,Il1rapl1,Mdga2,Rims2,Gphn,Adgrb3,Nrp1,Nrxn1,Pkp4,Mef2c,Nlgn1,Negr1,Large1,Myo5a
GO:BP	0.002	synapse assembly	176	74	9	Nptn,Il1rapl1,Mdga2,Adgrb3,Nrxn1,Mef2c,Nlgn1,Negr1,Large1
GO:BP	0.002	maintenance of synapse structure	36	62	5	Rims2,Gphn,Adgrb3,Nrxn1,Nlgn1
GO:BP	0.003	trans-synaptic signaling by trans-synaptic complex	10	62	3	Nptn,Il1rapl1,Nlgn1
GO:BP	0.003	exploration behavior	33	2	2	Brinp1,Lsamp
GO:BP	0.003	regulation of synapse assembly	110	69	7	Il1rapl1,Mdga2,Adgrb3,Nrxn1,Mef2c,Nlgn1,Negr1
GO:BP	0.003	cell junction assembly	332	74	12	Nptn,Cdh8,Il1rapl1,Mdga2,Adgrb3,Nrp1,Nrxn1,Pkp4,Mef2c,Nlgn1,Negr1,Large1
GO:BP	0.003	dendrite development	264	62	9	Hecw1,Csmd3,Prkg1,Adgrb3,Nrp1,Rere,Trpc6,Mef2c,Nlgn1
GO:BP	0.003	generation of neurons	1180	74	23	Brinp1,Nfia,Ccdc88a,Nptn,Hecw1,Csmd3,Mdga2,Rims2,Runx2,Prkg1,Adgrb3,Nrp1,Tcf4,Stxbp5,Nrxn1,Rere,Trpc6,Mef2c,Nlgn1,Gabrb1,Negr1,Zfp609,Large1
GO:BP	0.003	cell junction maintenance	49	62	5	Rims2,Gphn,Adgrb3,Nrxn1,Nlgn1
GO:BP	0.004	synapse maturation	31	62	4	Nfia,Adgrb3,Nrxn1,Nlgn1
GO:BP	0.004	cell-cell adhesion involved in synapse maturation	2	62	2	Nrxn1,Nlgn1
GO:BP	0.004	regulation of NMDA receptor activity	12	62	3	Nrxn1,Mef2c,Nlgn1
GO:BP	0.004	polyuridylation-dependent mRNA catabolic process	2	71	2	Dis3l2,Tut4
GO:BP	0.004	regulation of cell junction assembly	174	69	8	Il1rapl1,Mdga2,Adgrb3,Nrp1,Nrxn1,Mef2c,Nlgn1,Negr1
GO:BP	0.004	regulation of presynapse assembly	32	62	4	Il1rapl1,Mdga2,Nrxn1,Nlgn1
GO:BP	0.005	regulation of presynapse organization	35	62	4	Il1rapl1,Mdga2,Nrxn1,Nlgn1
GO:BP	0.006	cell morphogenesis	789	62	15	Nfia,Nptn,Hecw1,Cdh8,Zmym4,Rims2,Prkg1,Adgrb3,Nrp1,Stxbp5,Nrxn1,Rere,Trpc6,Mef2c,Nlgn1
GO:BP	0.006	neuron differentiation	1126	63	19	Brinp1,Nfia,Ccdc88a,Nptn,Hecw1,Csmd3,Rims2,Runx2,Prkg1,Adgrb3,Nrp1,Tcf4,Stxbp5,Nrxn1,Rere,Trpc6,Mef2c,Nlgn1,Gabrb1
GO:BP	0.006	regulation of neuromuscular synaptic transmission	2	62	2	Nrxn1,Nlgn1
GO:BP	0.006	positive regulation of neuromuscular synaptic transmission	2	62	2	Nrxn1,Nlgn1
GO:BP	0.007	neuron projection morphogenesis	554	62	12	Nptn,Hecw1,Rims2,Prkg1,Adgrb3,Nrp1,Stxbp5,Nrxn1,Rere,Trpc6,Mef2c,Nlgn1
GO:BP	0.007	embryonic cranial skeleton morphogenesis	30	61	4	Mmp16,Runx2,Setd2,Mef2c
GO:BP	0.007	cellular component maintenance	71	62	5	Rims2,Gphn,Adgrb3,Nrxn1,Nlgn1
GO:BP	0.007	cell migration involved in vasculogenesis	4	50	2	Nrp1,Setd2
GO:BP	0.007	plasma membrane bounded cell projection morphogenesis	568	62	12	Nptn,Hecw1,Rims2,Prkg1,Adgrb3,Nrp1,Stxbp5,Nrxn1,Rere,Trpc6,Mef2c,Nlgn1
GO:BP	0.007	cell projection morphogenesis	571	62	12	Nptn,Hecw1,Rims2,Prkg1,Adgrb3,Nrp1,Stxbp5,Nrxn1,Rere,Trpc6,Mef2c,Nlgn1
GO:BP	0.007	neurotransmitter secretion	133	62	6	Syn2,Rims2,Stxbp5,Nrxn1,Mef2c,Nlgn1
GO:BP	0.007	synaptic vesicle clustering	19	62	3	Syn2,Nrxn1,Nlgn1
GO:BP	0.007	signal release from synapse	133	62	6	Syn2,Rims2,Stxbp5,Nrxn1,Mef2c,Nlgn1
GO:BP	0.007	regulation of AMPA receptor activity	19	62	3	Nrxn1,Mef2c,Nlgn1
GO:BP	0.007	regulation of postsynaptic membrane potential	120	63	6	Kcnd2,Rims2,Nrxn1,Mef2c,Nlgn1,Gabrb1
GO:BP	0.007	presynapse assembly	46	62	4	Il1rapl1,Mdga2,Nrxn1,Nlgn1
GO:BP	0.008	regulation of synapse organization	244	69	8	Cdh8,Il1rapl1,Mdga2,Adgrb3,Nrxn1,Mef2c,Nlgn1,Negr1
GO:BP	0.008	gamma-aminobutyric acid receptor clustering	5	51	2	Gphn,Nrxn1
GO:BP	0.008	regulation of synapse structure or activity	249	69	8	Cdh8,Il1rapl1,Mdga2,Adgrb3,Nrxn1,Mef2c,Nlgn1,Negr1
GO:BP	0.008	neurotransmitter-gated ion channel clustering	20	62	3	Gphn,Nrxn1,Nlgn1
GO:BP	0.008	neurogenesis	1353	74	23	Brinp1,Nfia,Ccdc88a,Nptn,Hecw1,Csmd3,Mdga2,Rims2,Runx2,Prkg1,Adgrb3,Nrp1,Tcf4,Stxbp5,Nrxn1,Rere,Trpc6,Mef2c,Nlgn1,Gabrb1,Negr1,Zfp609,Large1
GO:BP	0.01	dendrite morphogenesis	164	62	6	Hecw1,Adgrb3,Nrp1,Rere,Trpc6,Nlgn1
GO:BP	0.011	neuron development	972	69	17	Brinp1,Ccdc88a,Nptn,Hecw1,Csmd3,Rims2,Prkg1,Adgrb3,Nrp1,Stxbp5,Nrxn1,Rere,Trpc6,Mef2c,Nlgn1,Gabrb1,Negr1
GO:BP	0.011	presynapse organization	54	62	4	Il1rapl1,Mdga2,Nrxn1,Nlgn1
GO:BP	0.013	developmental maturation	224	77	9	Nfia,Ankrd17,Runx2,Adgrb3,Nrxn1,Rere,Nlgn1,Tut4,Myo5a
GO:BP	0.013	regulation of fibroblast growth factor receptor signaling pathway	19	51	3	Nptn,Runx2,Nrxn1
GO:BP	0.016	NMDA glutamate receptor clustering	5	62	2	Nrxn1,Nlgn1
GO:BP	0.02	cranial skeletal system development	48	61	4	Mmp16,Runx2,Setd2,Mef2c
GO:BP	0.02	behavior	519	77	13	Brinp1,Lsamp,Nptn,Kcnd2,Adgrb3,Nrxn1,Mef2c,Nlgn1,Negr1,Scn3a,Amph,Large1,Myo5a
GO:BP	0.02	regulation of neurotransmitter receptor activity	27	62	3	Nrxn1,Mef2c,Nlgn1
GO:BP	0.02	presynaptic membrane assembly	7	62	2	Nrxn1,Nlgn1
GO:BP	0.021	regulation of neuron projection development	454	69	10	Ccdc88a,Nptn,Hecw1,Csmd3,Adgrb3,Nrp1,Nrxn1,Trpc6,Nlgn1,Negr1
GO:BP	0.021	positive regulation of fibroblast growth factor receptor signaling pathway	7	51	2	Nptn,Nrxn1
GO:BP	0.021	synaptic membrane adhesion	33	62	3	Mdga2,Nrxn1,Nlgn1
GO:BP	0.021	neuron projection development	882	69	15	Ccdc88a,Nptn,Hecw1,Csmd3,Rims2,Prkg1,Adgrb3,Nrp1,Stxbp5,Nrxn1,Rere,Trpc6,Mef2c,Nlgn1,Negr1
GO:BP	0.021	endochondral ossification	20	61	3	Mmp16,Runx2,Mef2c
GO:BP	0.021	neurotransmitter transport	162	62	6	Syn2,Rims2,Stxbp5,Nrxn1,Mef2c,Nlgn1
GO:BP	0.021	replacement ossification	20	61	3	Mmp16,Runx2,Mef2c
GO:BP	0.022	receptor localization to synapse	75	62	4	Nptn,Gphn,Nrxn1,Nlgn1
GO:BP	0.023	neuromuscular synaptic transmission	20	74	3	Nrxn1,Nlgn1,Large1
GO:BP	0.023	calcium-dependent cell-cell adhesion via plasma membrane cell adhesion molecules	22	62	3	Cdh8,Nrxn1,Nlgn1
GO:BP	0.023	neuron migration	141	74	6	Mdga2,Prkg1,Nrp1,Mef2c,Zfp609,Large1
GO:BP	0.024	synaptic transmission, glutamatergic	94	77	5	Cdh8,Nrxn1,Mef2c,Nlgn1,Myo5a
GO:BP	0.024	cell morphogenesis involved in neuron differentiation	509	62	10	Nptn,Hecw1,Prkg1,Adgrb3,Nrp1,Stxbp5,Rere,Trpc6,Mef2c,Nlgn1
GO:BP	0.026	excitatory synapse assembly	34	62	3	Nptn,Nrxn1,Nlgn1
GO:BP	0.026	postsynaptic membrane assembly	9	62	2	Nrxn1,Nlgn1
GO:BP	0.026	positive regulation of excitatory postsynaptic potential	35	62	3	Rims2,Nrxn1,Nlgn1
GO:BP	0.026	neuron cell-cell adhesion	8	62	2	Nrxn1,Nlgn1
GO:BP	0.03	postsynaptic density protein 95 clustering	10	62	2	Nrxn1,Nlgn1
GO:BP	0.03	reactive gliosis	5	77	2	Large1,Myo5a
GO:BP	0.03	presynaptic active zone organization	10	62	2	Rims2,Nlgn1
GO:BP	0.03	presynaptic membrane organization	10	62	2	Nrxn1,Nlgn1
GO:BP	0.03	regulation of vascular associated smooth muscle cell migration	30	77	3	Prkg1,Mef2c,Myo5a
GO:BP	0.031	postsynapse organization	219	62	6	Cnksr2,Il1rapl1,Gphn,Nrp1,Nrxn1,Nlgn1
GO:BP	0.031	maintenance of protein location in plasma membrane	2	7	1	Ccdc88a
GO:BP	0.031	negative regulation of protein catabolic process	93	6	2	Phf20l1,Mdm4
GO:BP	0.031	embryonic skeletal system morphogenesis	45	61	4	Mmp16,Runx2,Setd2,Mef2c
GO:BP	0.031	maintenance of protein location in membrane	2	7	1	Ccdc88a
GO:BP	0.032	synaptic vesicle cycle	186	73	6	Syn2,Rims2,Stxbp5,Nrxn1,Nlgn1,Amph
GO:BP	0.032	homophilic cell adhesion via plasma membrane adhesion molecules	109	17	3	Cadm2,Nptn,Cdh8
GO:BP	0.035	trans-synaptic signaling, modulating synaptic transmission	12	51	2	Nptn,Nrxn1
GO:BP	0.035	regulation of neurotransmitter secretion	79	62	4	Rims2,Stxbp5,Mef2c,Nlgn1
GO:BP	0.035	nervous system development	1784	77	26	Brinp1,Nfia,Ccdc88a,Nptn,Hecw1,Csmd3,Il1rapl1,Mdga2,Rims2,Runx2,Prkg1,Adgrb3,Nrp1,Tcf4,Stxbp5,Setd2,Nrxn1,Rere,Trpc6,Mef2c,Nlgn1,Gabrb1,Negr1,Zfp609,Large1,Myo5a
GO:BP	0.035	maternal behavior	8	1	1	Brinp1
GO:BP	0.035	regulation of synaptic transmission, glutamatergic	64	77	4	Nrxn1,Mef2c,Nlgn1,Myo5a
GO:BP	0.036	vascular associated smooth muscle cell migration	33	77	3	Prkg1,Mef2c,Myo5a
GO:BP	0.038	parental behavior	9	1	1	Brinp1
GO:BP	0.038	short-term memory	12	1	1	Brinp1
GO:BP	0.038	regulation of plasma membrane bounded cell projection organization	595	69	11	Ccdc88a,Nptn,Hecw1,Csmd3,Apc,Adgrb3,Nrp1,Nrxn1,Trpc6,Nlgn1,Negr1
GO:BP	0.039	negative regulation of vascular associated smooth muscle cell migration	11	61	2	Prkg1,Mef2c
GO:BP	0.039	anatomical structure maturation	161	77	7	Ankrd17,Runx2,Adgrb3,Nrxn1,Rere,Tut4,Myo5a
GO:BP	0.04	vocalization behavior	17	1	1	Brinp1
GO:BP	0.041	cell-cell adhesion via plasma-membrane adhesion molecules	168	62	6	Cadm2,Nptn,Cdh8,Mdga2,Nrxn1,Nlgn1
GO:BP	0.041	postsynaptic membrane organization	43	62	3	Gphn,Nrxn1,Nlgn1
GO:BP	0.042	regulation of cell projection organization	606	69	11	Ccdc88a,Nptn,Hecw1,Csmd3,Apc,Adgrb3,Nrp1,Nrxn1,Trpc6,Nlgn1,Negr1
GO:BP	0.042	nuclear mRNA surveillance of mRNA 3'-end processing	1	23	1	Zcchc7
GO:BP	0.042	positive regulation of neuron differentiation	69	61	4	Brinp1,Tcf4,Trpc6,Mef2c
GO:BP	0.046	positive regulation of plasma membrane bounded cell projection assembly	86	62	4	Ccdc88a,Apc,Nrp1,Nlgn1
GO:BP	0.046	regulation of synaptic vesicle exocytosis	47	62	3	Rims2,Stxbp5,Nlgn1
GO:BP	0.047	regulation of signaling receptor activity	44	62	3	Nrxn1,Mef2c,Nlgn1
GO:BP	0.047	miRNA catabolic process	10	71	2	Dis3l2,Tut4
GO:BP	0.047	learning or memory	242	74	7	Brinp1,Nptn,Adgrb3,Nrxn1,Mef2c,Amph,Large1
GO:BP	0.047	excitatory postsynaptic potential	81	62	4	Rims2,Nrxn1,Mef2c,Nlgn1
GO:BP	0.047	synaptic signaling	597	77	13	Syn2,Nptn,Cdh8,Il1rapl1,Rims2,Stxbp5,Nrxn1,Mef2c,Nlgn1,Dtna,Large1,Rasgrf2,Myo5a
GO:BP	0.05	regulation of neurotransmitter transport	88	62	4	Rims2,Stxbp5,Mef2c,Nlgn1
GO:CC	0	inhibitory synapse	26	62	5	Nptn,Rims2,Gphn,Nrxn1,Nlgn1
GO:CC	0	GABA-ergic synapse	105	63	8	Nptn,Kcnd2,Mdga2,Rims2,Gphn,Nrxn1,Nlgn1,Gabrb1
GO:CC	0	synaptic membrane	384	63	13	Nptn,Cnksr2,Cdh8,Kcnd2,Rims2,Gphn,Kcnj3,Adgrb3,Nrp1,Stxbp5,Nrxn1,Nlgn1,Gabrb1
GO:CC	0.001	glutamatergic synapse	536	77	14	Syn2,Nptn,Cnksr2,Cdh8,Kcnd2,Il1rapl1,Mdga2,Rims2,Adgrb3,Nrp1,Nrxn1,Nlgn1,Amph,Myo5a
GO:CC	0.001	postsynaptic specialization membrane	136	63	7	Nptn,Cnksr2,Kcnd2,Gphn,Adgrb3,Nlgn1,Gabrb1
GO:CC	0.001	extrinsic component of membrane	162	73	8	Syn2,Cnksr2,Cdh8,Apc,Gphn,Stxbp5,Dtna,Amph
GO:CC	0.001	synapse	1330	77	23	Cadm2,Syn2,Nptn,Cnksr2,Cdh8,Kcnd2,Il1rapl1,Mdga2,Rims2,Gphn,Kcnj3,Adgrb3,Nrp1,Stxbp5,Nrxn1,Pkp4,Mef2c,Nlgn1,Gabrb1,Dtna,Amph,Large1,Myo5a
GO:CC	0.003	extrinsic component of plasma membrane	98	68	6	Cnksr2,Cdh8,Apc,Gphn,Stxbp5,Dtna
GO:CC	0.004	Schaffer collateral - CA1 synapse	124	77	6	Syn2,Nptn,Stxbp5,Nrxn1,Gabrb1,Myo5a
GO:CC	0.004	postsynaptic specialization	379	63	9	Syn2,Nptn,Cnksr2,Kcnd2,Gphn,Adgrb3,Pkp4,Nlgn1,Gabrb1
GO:CC	0.004	postsynaptic membrane	258	63	8	Nptn,Cnksr2,Kcnd2,Gphn,Adgrb3,Nrp1,Nlgn1,Gabrb1
GO:CC	0.004	neuron to neuron synapse	395	62	9	Syn2,Nptn,Cnksr2,Gphn,Adgrb3,Stxbp5,Nrxn1,Pkp4,Nlgn1
GO:CC	0.005	cell junction	1710	77	26	Cadm2,Nfia,Syn2,Nptn,Cnksr2,Cdh8,Apc,Kcnd2,Il1rapl1,Mdga2,Rims2,Gphn,Kcnj3,Adgrb3,Nrp1,Stxbp5,Nrxn1,Trpc6,Pkp4,Mef2c,Nlgn1,Gabrb1,Dtna,Amph,Large1,Myo5a
GO:CC	0.005	synaptic cleft	21	62	3	Cdh8,Adgrb3,Nlgn1
GO:CC	0.007	protein complex involved in cell-cell adhesion	2	62	2	Nrxn1,Nlgn1
GO:CC	0.013	presynaptic membrane	181	63	6	Nptn,Rims2,Kcnj3,Stxbp5,Nrxn1,Gabrb1
GO:CC	0.013	neuron projection	1164	77	19	Brinp1,Cadm2,Nptn,Cdh8,Kcnd2,Dync1i1,Il1rapl1,Rims2,Gphn,Nrp1,Nrxn1,Nlgn1,Gabrb1,Dtna,Negr1,Scn3a,Amph,Sbf2,Myo5a
GO:CC	0.013	slit diaphragm	8	58	2	Nrxn1,Trpc6
GO:CC	0.013	filtration diaphragm	8	58	2	Nrxn1,Trpc6
GO:CC	0.013	excitatory synapse	81	62	4	Kcnj3,Adgrb3,Nrxn1,Nlgn1
GO:CC	0.015	COPI-coated Golgi to ER transport vesicle	2	7	1	Ccdc88a
GO:CC	0.015	catenin complex	23	20	2	Cdh8,Apc
GO:CC	0.02	extrinsic component of organelle membrane	37	73	3	Syn2,Stxbp5,Amph
GO:CC	0.021	postsynapse	712	63	11	Syn2,Nptn,Cnksr2,Kcnd2,Gphn,Adgrb3,Nrp1,Pkp4,Mef2c,Nlgn1,Gabrb1
GO:CC	0.021	postsynaptic density	346	62	7	Syn2,Nptn,Cnksr2,Gphn,Adgrb3,Pkp4,Nlgn1
GO:CC	0.021	presynaptic active zone	97	63	4	Nptn,Rims2,Nrxn1,Gabrb1
GO:CC	0.021	plasma membrane region	903	63	15	Nptn,Cnksr2,Cdh8,Apc,Kcnd2,Rims2,Gphn,Slc16a2,Kcnj3,Adgrb3,Nrp1,Stxbp5,Nrxn1,Nlgn1,Gabrb1
GO:CC	0.024	neuronal cell body membrane	24	27	2	Cadm2,Kcnd2
GO:CC	0.024	neuromuscular junction	79	74	4	Stxbp5,Nrxn1,Nlgn1,Large1
GO:CC	0.024	presynaptic active zone membrane	45	63	3	Nptn,Nrxn1,Gabrb1
GO:CC	0.025	asymmetric synapse	365	62	7	Syn2,Nptn,Cnksr2,Gphn,Adgrb3,Pkp4,Nlgn1
GO:CC	0.026	cell body membrane	26	27	2	Cadm2,Kcnd2
GO:CC	0.034	presynapse	612	77	11	Syn2,Nptn,Cdh8,Rims2,Kcnj3,Stxbp5,Nrxn1,Nlgn1,Gabrb1,Amph,Myo5a
GO:CC	0.035	photoreceptor ribbon synapse	16	73	2	Rims2,Amph
GO:CC	0.035	somatodendritic compartment	873	77	14	Brinp1,Cadm2,Nptn,Cnksr2,Kcnd2,Il1rapl1,Gphn,Nrp1,Nrxn1,Nlgn1,Gabrb1,Negr1,Scn3a,Myo5a
GO:CC	0.036	Kv4.2-KChIP2 channel complex	2	27	1	Kcnd2
GO:CC	0.036	NSL complex	11	5	1	Phf20l1
GO:CC	0.036	piccolo-bassoon transport vesicle	2	29	1	Dync1i1
GO:CC	0.036	extrinsic component of synaptic membrane	26	49	2	Cnksr2,Stxbp5
GO:CC	0.036	guanylate cyclase complex, soluble	3	15	1	Gucy1a2
GO:CC	0.037	filopodium tip	17	77	2	Nlgn1,Myo5a
GO:CC	0.039	dystrobrevin complex	1	68	1	Dtna
GO:CC	0.041	axon	630	77	11	Cadm2,Cdh8,Dync1i1,Il1rapl1,Nrp1,Nrxn1,Dtna,Scn3a,Amph,Sbf2,Myo5a
GO:CC	0.042	actomyosin, myosin complex part	1	77	1	Myo5a
GO:CC	0.045	extrinsic component of synaptic vesicle membrane	19	73	2	Syn2,Amph
GO:CC	0.047	postsynaptic density membrane	109	14	2	Nptn,Cnksr2
GO:CC	0.047	TRAMP complex	4	23	1	Zcchc7
GO:CC	0.047	extrinsic component of neuronal dense core vesicle membrane	2	49	1	Stxbp5
GO:CC	0.047	extrinsic component of postsynaptic density membrane	7	14	1	Cnksr2
GO:CC	0.047	extrinsic component of dense core granule membrane	2	49	1	Stxbp5
GO:MF	0.038	tubulin binding	293	56	8	Ccdc88a,Apc,Dync1i1,Jakmip2,Setd2,Eml4,Fmn2,Eml6
GO:MF	0.038	type 1 fibroblast growth factor receptor binding	3	51	2	Nptn,Nrxn1
