# Supplementary material for: Cell-type- and locus-specific epigenetic editing of memory expression
Source: Nat Genet. 2025 Oct 29;57(11):2661–8. doi: 10.1038/s41588-025-02368-y (PMC12597831; doi:10.1038/s41588-025-02368-y)
Supplement: Supplementary file 3 — List of materials, reagents and software used in this study. [file 41588_2025_2368_MOESM3_ESM.xlsx]

## Sheet: Sheet1
	Table S2: Key Resources Table
	Reagent type (species) or resource	Designation	Source or reference	Additional information
	cell line (Mus Musculus)	N2A	ATCC
	cell line (Homo sapiens)	HEK293T	ATCC
	transfected construct	pLVX; CMV:dCas9VPRFlag	This paper	Plasmid used for constitutive expression of dCas9-VPR in in vitro experiments
	transfected construct	pLVX; CMV:dCas9CBPFlag	This paper	Plasmid used for constitutive expression of dCas9-CBP in in vitro experiments
	transfected construct	pLVX; CMV:dCas9KRABMeCP2Flag	This paper	Plasmid used for constitutive expression of dCas9-KRAB-MeCP2 in in vitro experiments
	transfected construct	pLVX; U6:ArcsgRNA-EF1a:GFP	This paper	Plasmid used for constitutive expression of Arc sgRNA in in vitro experiments
	transfected construct	pLVX; U6:NTsgRNA-EF1a:GFP	This paper	Plasmid used for constitutive expression of NT sgRNA in in vitro experiments
	transfected construct	pLVX; U6:ArcsgRNA-EF1a:GFP-TRE:mCherry-P2A-AcrIIA4	This paper	Plasmid used for constitutive expression of Arc sgRNA and DOX inducible expression of AcrIIA4 in in vitro experiments
	transfected construct	pSIN; hPGK:rtTA2	This paper	Plasmid used for constitutive expression of rtTA in in vitro experiments
	transfected construct	psPAX2	Addgene 12260	Packaging vector for lentivirus production
	transfected construct	pMD2.G	Addgene 12259	Packaging vector for lentivirus production
	lentivirus	pLVX; TRE:dCas9VPRFlag	This paper	Virus used for DOX inducible expression of dCas9-VPR in in vivo experiments
	lentivirus	pLVX; TRE:dCas9CBPFlag	This paper	Virus used for DOX inducible expression of dCas9-CBP in in vivo experiments
	lentivirus	pLVX; TRE:dCas9KRABMeCP2Flag	This paper	Virus used for DOX inducible expression of dCas9-KRAB-MeCP2 in in vivo experiments
	lentivirus	pLVX; U6:ArcsgRNA-EF1a:GFP	This paper	Virus used for constitutive expression of Arc sgRNA in in vivo and in vitro experiments
	lentivirus	pLVX; U6:NTsgRNA-EF1a:GFP	This paper	Virus used for constitutive expression of NT sgRNA in in vivo and in vitro experiments
	lentivirus	pLVX; U6:ArcsgRNA-EF1a:GFP-KASH	This paper	Virus used for constitutive expression of Arc sgRNA in in vivo sc-omics experiments
	lentivirus	pLVX; U6:NTsgRNA-EF1a:GFP-KASH	This paper	Virus used for constitutive expression of NT sgRNA in in vivo sc-omics experiments
	lentivirus	pLVX; hSyn:DIO-dCas9VPRFlag	This paper	Virus used for 4-OHT inducible expression of dCas9-VPR in in vivo experiments
	lentivirus	pLVX; TRE:mCherry-P2A-AcrIIA4	This paper	Virus used for DOX inducible expression of AcrIIA4 in in vivo experiments
	sequence-based reagent	Arc sgRNA 1 fwd	This paper	ACACCGGGAGCCTGGGCGCCGCCAATG oligo for cloning into Addgene 62205
	sequence-based reagent	Arc sgRNA 1 rev	This paper	AAAACATTGGCGGCGCCCAGGCTCCCG oligo for cloning into Addgene 62205
	sequence-based reagent	Arc sgRNA 2 fwd	This paper	ACACCGAGCGAGTAGGCGCGGAAGGCG oligo for cloning into Addgene 62205
	sequence-based reagent	Arc sgRNA 2 rev	This paper	AAAACGCCTTCCGCGCCTACTCGCTCG oligo for cloning into Addgene 62205
	sequence-based reagent	Arc sgRNA 3 fwd	This paper	ACACCGGCTGCGCGCCTCCCACCGGGG oligo for cloning into Addgene 62205
	sequence-based reagent	Arc sgRNA 3 rev	This paper	AAAACCCCGGTGGGAGGCGCGCAGCCG oligo for cloning into Addgene 62205
	sequence-based reagent	Arc sgRNA 4 fwd	This paper	ACACCGTCGGTGCTGCGGCTCCGAACG oligo for cloning into Addgene 62205
	sequence-based reagent	Arc sgRNA 4 rev	This paper	AAAACGTTCGGAGCCGCAGCACCGACG oligo for cloning into Addgene 62205
	sequence-based reagent	Arc sgRNA 5 fwd	This paper	ACACCGCCGGAGGAGCTTAGCGAGTGG oligo for cloning into Addgene 62205
	sequence-based reagent	Arc sgRNA 5 rev	This paper	AAAACCACTCGCTAAGCTCCTCCGGCG oligo for cloning into Addgene 62205
	sequence-based reagent	LacZ sgRNA fwd	Duke et al. 2020 PMID: 34713218	ACACCGTGCGAATACGCCCACGCGATG oligo for cloning into Addgene 62205
	sequence-based reagent	LacZ sgRNA rev	Duke et al. 2020 PMID: 34713218	AAAAC ATCGCGTGGGCGTATTCGCA CG oligo for cloning into Addgene 62205
	sequence-based reagent	Arc TSS fwd	This paper	GAGGAGCTTAGCGAGTGTGG qPCR primer for ChIP analysis
	sequence-based reagent	Arc TSS rev	This paper	GCAGCATAAATAGCCGCTGG qPCR primer for ChIP analysis
	sequence-based reagent	3' Arc TSS fwd	This paper	CGTAGCCGTCCAAGTTGTTC qPCR primer for ChIP analysis
	sequence-based reagent	3' Arc TSS rev	This paper	TTGACCGAAGTGTCCAAGCA qPCR primer for ChIP analysis
	sequence-based reagent	Gapdh TSS fwd	Coda et al. 2017 PMID: 28191871	CACTCCCCTTCCCAGTTTCC qPCR primer for ChIP analysis
	sequence-based reagent	Gapdh TSS rev	Coda et al. 2017 PMID: 28191871	GCATCTTCTTGTGCAGTGCC qPCR primer for ChIP analysis
	sequence-based reagent	Gene desert fwd	Coda et al. 2017 PMID: 28191871	CATCTCCTTTCAGGGTCCAA qPCR primer for ChIP analysis
	sequence-based reagent	Gene desert rev	Coda et al. 2017 PMID: 28191871	ATAGCTCTGTCTGGCCAAGG qPCR primer for ChIP analysis
	sequence-based reagent	Gapdh fwd	Coda et al. 2017 PMID: 28191871	GGAGCCAAACGGGTCATCATCTC qPCR primer for expression analysis
	sequence-based reagent	Gapdh rev	Coda et al. 2017 PMID: 28191871	GAGGGGCCATCCACAGTCTTCT qPCR primer for expression analysis
	sequence-based reagent	Arc fwd	This paper	GAACCTCAACTTCCGGGGAT qPCR primer for expression analysis
	sequence-based reagent	Arc rev	This paper	ACTGGTATGAATCACTGGGGG qPCR primer for expression analysis
	sequence-based reagent	dCas9 fwd	This paper	TGTACTACCTGCAGAACGGC qPCR primer for expression analysis
	sequence-based reagent	dCas9 rev	This paper	TAGCATCCACGTCGTAGTCG qPCR primer for expression analysis
	sequence-based reagent	Actin fwd	This paper	TGTTACCAACTGGGACGACA qPCR primer for expression analysis
	sequence-based reagent	Actin rev	This paper	ACCTGGGTCATCTTTTCACG qPCR primer for expression analysis
	sequence-based reagent	Ap3d1 fwd	This paper	CGAGGCCAAGTACATCTCCC qPCR primer for expression analysis
	sequence-based reagent	Ap3d1 rev	This paper	GGTAGCCAACACGCTTGAATG qPCR primer for expression analysis
	sequence-based reagent	Vav2 fwd	This paper	GGGAGCTTAAAGTCCGGTCC qPCR primer for expression analysis
	sequence-based reagent	Vav2 rev	This paper	AGCCATAGGACCACTTCTTGA qPCR primer for expression analysis
	sequence-based reagent	Peds1 fwd	This paper	GTATCACCACAGGCTGGCTC qPCR primer for expression analysis
	sequence-based reagent	Peds1 rev	This paper	AAGGTTGGCGACCAAGAGTC qPCR primer for expression analysis
	sequence-based reagent	Ssx2ip fwd	This paper	CAGGTACCGAGAAGAGCACT qPCR primer for expression analysis
	sequence-based reagent	Ssx2ip rev	This paper	TCCAATGCCAACCACACTTG qPCR primer for expression analysis
	sequence-based reagent	AcrIIA4 fwd	This paper	AGAGCGAGAACGAGAGCATC qPCR primer for expression analysis
	sequence-based reagent	AcrIIA4 rev	This paper	AGTTCAGCTCGCTCTTCAGG qPCR primer for expression analysis
	RNAScope probe	dCas9-C1	ACD Bio (1066391-C1)	RNAScope on fixed brains, used according to manufacturer’s instructions
	RNAScope probe	Arc-C2	ACD Bio (316911-C2)	RNAScope on fixed brains, used according to manufacturer’s instructions
	RNAScope probe	mCherry-C3	ACD Bio (431201-C3)	RNAScope on fixed brains, used according to manufacturer’s instructions
	primary antibody	H3K27ac	Abcam (Ab4729)	ChIP (1 ug/1 million cells)
	primary antibody	Histone H3	Abcam (Ab1791)	ChIP (1 ug/1 million cells)
	primary antibody	GFP	Abcam (Ab6673)	Post-RNAScope Immunofluorescence (1:400)
	primary antibody	FLAG	Sigma (F1804)	Cell immunofluorescence (1:500), ChIP (1 ug/1 million cells), IP (0.75 ug/1 million cells), WB (1:1000)
	primary antibody	CBP	Santa Cruz (C-1, sc-7300)	IP (0.75 ug/1 million cells), WB (1:400)
	primary antibody	Fos	Synaptic System (226 308)	Immunohistochemistry (1:4000)
	primary antibody	Arc	Synaptic System (156 003)	Immunohistochemistry (1:1000)
	nuclear dye reagent	Hoechst	Invitrogen (H3570)	Immunohistochemistry (1:5000)
	commercial assay or kit	goat anti mouse peroxidase-conjugated	Jackson (115-035-003)	WB (1:5000)
	secondary antibody	donkey anti-goat 488	Thermo Fisher Scientific (A-11055)	Post-RNAScope Immunofluorescence (1:800)
	secondary antibody	donkey anti-rabbit 568	Invitrogen (A10042)	Immunohistochemistry (1:800)
	secondary antibody	goa anti-guinea pig 647	Invitrogen (A21450)	Immunohistochemistry (1:800)
	secondary antibody	goat anti-rabbit 647	Life Technology (A21244)	Immunofluorescence (1:500)
	commercial assay or kit	Protran 0.2 um nitrocellulose membrane	Amersham (10600001)	WB
	commercial assay or kit	ECL Western Blotting Detection reagents	Amersham (RPN2106)	WB
	commercial assay or kit	RNA Scope Multiplex Fluorescent V2 kit	ACD Bio (323270)
	commercial assay or kit	SuperScript III First-Strand Synthesis	Invitrogen (18080051)
	commercial assay or kit	Fast SYBER Green Master Mix	Applied Biosystems (4385614)
	commercial assay or kit	Trizol	Thermo Fisher Scientific (15596026)
	commercial assay or kit	Dynabeads™ Protein A	Invitrogen (10002D)
		Dynabeads™ Protein G	Invitrogen (10003D)
	commercial assay or kit	Dynabeads™ Protein G	Invitrogen (10003D)
	commercial assay or kit	QiaQuick PCR purification kit	Qiagen (28104)
	commercial assay or kit	NEBNext Ultra II DNA Library Preparation Kit	NEB (7645)
	commercial assay or kit	NEBridge® Golden Gate Assembly Kit	NEB (1601)
	commercial assay or kit	HIV-1 p24 antigen ELISA kit	Zeptometrix Corp (0801111)
	chemical compound, drug	Doxycycline hyclate	Sigma (D9891)
	chemical compound, drug	4-Hydroxytamoxifen	Sigma (H6278)
	chemical compound, drug	Fentanyl citrate	Fentanyl sintetica
	chemical compound, drug	Midazolamum hydrochloride	Dormicum
	chemical compound, drug	Metedomidine hydrochloride	Domitor
	chemical compound, drug	Lidocaine hydrochloride	Lidocaine 2% Streuli
	chemical compound, drug	Bupivacaine hydrochloride	Bupivacain sintetica
	chemical compound, drug	Atipamezole hydrochloride	Antisedan
	chemical compound, drug	Paracetamol	Dafalgan
	chemical compound, drug	Pentobarbital natrium	Esconarkon
	software, algorithm	TSE, Multi-conditioning System	TSE Systems
	software, algorithm	StepOne Software V2.3	Applied Biosystems
	software, algorithm	Leica LAS-X	Leica
	software, algorithm	QuPath 0.4.3	Bankhead et al., 2017 PMID: 29203879
	software, algorithm	GraphPad Prism 9	GraphPad
	software, algorithm	IGV 2.16.0	The Broad Institute and UC San Diego
	software, algorithm	Bowtie2 (v2.4.5)	Langmead & Salzberg, 2012 PMID: 22388286
	software, algorithm	SAMtools (version 1.14)	Danecek et al., 2021 PMID: 33590861
	software, algorithm	Picard Tools (version 2.27.5)	Picard Tools—By Broad Institute.
	software, algorithm	R library csaw (v1.30.1)	Lun & Smyth, 2016. PMID: 26578583
	software, algorithm	fast loess algorithm	Ballman et al., 2004 PMID: 15166021
	software, algorithm	EdgeR (v3.38.4)	Robinson et al., 2010 PMID: 19910308
