# Supplementary material for: Cell-type- and locus-specific epigenetic editing of memory expression
Source: Nat Genet. 2025 Oct 29;57(11):2661–8. doi: 10.1038/s41588-025-02368-y (PMC12597831; doi:10.1038/s41588-025-02368-y)
Supplement: Supplementary file 4 — Statistics summary for all experiments in this study. [file 41588_2025_2368_MOESM4_ESM.xlsx]

## Sheet: Sheet1
	Fig. 1b
	Two-way ANOVA
	ANOVA table	P value	Summary	SS	DF	MS	F (DFn, DFd)
	CFC phase X sgRNA mice group	0.0274	*	564.1	1	564.1	F (1, 16) = 5.887
	CFC phase	<0.0001	****	12585	1	12585	F (1, 16) = 131.4
	sgRNA mice group	0.1087	ns	254.4	1	254.4	F (1, 16) = 2.886
	Fisher's multiple comparisons test	P value	Summary
	Habituation NT sgRNA vs. Habituation Arc sgRNA	0.5692	ns
	Recall NT sgRNA vs. Recall Arc sgRNA	0.0063	**
	Sidak's multiple comparisons test	P value	Summary
	Habituation NT sgRNA vs. Recall NT sgRNA	<0.0001	****
	Habituation Arc sgRNA vs. Recall Arc sgRNA	<0.0001	****
	Fig. 1c
	Unpaired t test, one-tailed
		t, df	P value	Summary
	NT sgRNA vs Arc sgRNA	t=2.426, df=16	0.0137	*
	Fig. 1e
	Unpaired t test, two-tailed
		t, df	P value	Summary
	NT sgRNA vs Arc sgRNA (sgRNA+/KRAB-MeCP2+/Arc+)	t=0.3277, df=11	0.7493	ns
	NT sgRNA vs Arc sgRNA (sgRNA+/KRAB-MeCP2+/Arc+, Arc expression)	t=4.636, df=11	0.0007	***
	Fig. 1g
	Two-way ANOVA
	ANOVA table	P value	Summary	SS	DF	MS	F (DFn, DFd)
	Interaction	<0.0001	****	0.02067	3	0.00689	F (3, 16) = 44.48
	genomic sites	<0.0001	****	0.02412	3	0.008041	F (3, 16) = 51.91
	NT sgRNA vs Arc sgRNA	<0.0001	****	0.008569	1	0.008569	F (1, 16) = 55.33
	Šídák's multiple comparisons test	P value	Summary
	Arc TSS	<0.0001	****
	3' Arc TSS	0.8293	ns
	Gapdh TSS	0.9992	ns
	Gene desert	>0.9999	ns
	Fig. 1h
	Two-way ANOVA
	ANOVA table	P value	Summary	SS	DF	MS	F (DFn, DFd)
	Interaction	0.1772	ns	10.29	3	3.429	F (3, 16) = 1.859
	genomic sites	<0.0001	****	349.4	3	116.5	F (3, 16) = 63.16
	NT sgRNA vs Arc sgRNA	0.0696	ns	6.977	1	6.977	F (1, 16) = 3.783
	Šídák's multiple comparisons test	P value	Summary
	Arc TSS	0.0431	*
	3' Arc TSS	0.7778	ns
	Gapdh TSS	>0.9999	ns
	Gene desert	>0.9999	ns
	Fig. 1l
	Unpaired t test, two-tailed
		t, df	P value	Summary
	NT sgRNA vs Arc sgRNA (Arc TSS)	t=3.092, df=95	0.0026	**
	NT sgRNA vs Arc sgRNA (Fos TSS)	t=1.410, df=95	0.1619	ns
	NT sgRNA vs Arc sgRNA (Npas4 TSS)	t=0.1017, df=95	0.9192	ns
	NT sgRNA vs Arc sgRNA (Zif268 TSS)	t=0.3037, df=95	0.762	ns
	NT sgRNA vs Arc sgRNA (Gapdh TSS)	t=1.831, df=95	0.0703	ns
	Fig. 2b
	Two-way ANOVA
	ANOVA table	P value	Summary	SS	DF	MS	F (DFn, DFd)
	CFC phase X sgRNA mice group	0.0323	*	226.3	1	226.3	F (1, 18) = 5.382
	CFC phase	<0.0001	****	1531	1	1531	F (1, 18) = 36.41
	sgRNA mice group	0.7214	ns	10.6	1	10.6	F (1, 18) = 0.1312
	Fisher's multiple comparisons test	P value	Summary
	Habituation NT sgRNA vs. Habituation Arc sgRNA	0.2947	ns
	Recall NT sgRNA vs. Recall Arc sgRNA	0.1075	ns
	Sidak's multiple comparisons test	P value	Summary
	Habituation NT sgRNA vs. Recall NT sgRNA	0.0437	*
	Habituation Arc sgRNA vs. Recall Arc sgRNA	<0.0001	****
	Fig. 2c
	Unpaired t test, one-tailed
		t, df	P value	Summary
	NT sgRNA vs Arc sgRNA	t=2.320, df=18	0.0161	*
	Fig. 2e
	Unpaired t test, two-tailed
		t, df	P value	Summary
	NT sgRNA vs Arc sgRNA (sgRNA+/VPR+/Arc+)	t=0.7708, df=10	0.4586	ns
	NT sgRNA vs Arc sgRNA (sgRNA+/VPR+/Arc+, Arc expression)	t=7.299, df=10	<0.0001	****
	Fig. 2f
	Two-way ANOVA
	ANOVA table	P value	Summary	SS	DF	MS	F (DFn, DFd)
	CFC phase X sgRNA mice group	0.2731	ns	17.96	1	17.96	F (1, 14) = 1.302
	CFC phase	0.0075	**	134.5	1	134.5	F (1, 14) = 9.745
	sgRNA mice group	0.1727	ns	85.31	1	85.31	F (1, 14) = 2.065
	Fisher's multiple comparisons test	P value	Summary
	Habituation NT sgRNA vs. Habituation Arc sgRNA	0.2004	ns
	Recall NT sgRNA vs. Recall Arc sgRNA	0.0663	ns
	Sidak's multiple comparisons test	P value	Summary
	Habituation NT sgRNA vs. Recall NT sgRNA	0.7563	ns
	Habituation Arc sgRNA vs. Recall Arc sgRNA	0.1541	ns
	Fig. 2g
	Unpaired t test, one-tailed
		t, df	P value	Summary
	NT sgRNA vs Arc sgRNA	t=0.5221, df=15	0.6092	ns
	Fig. 2h
	Two-way ANOVA
	ANOVA table	P value	Summary	SS	DF	MS	F (DFn, DFd)
	Interaction	0.001	***	0.001338	3	0.000446	F (3, 16) = 9.076
	genomic sites	0.0021	**	0.001132	3	0.0003772	F (3, 16) = 7.675
	NT sgRNA vs Arc sgRNA	0.0058	**	0.0004978	1	0.0004978	F (1, 16) = 10.13
	Šídák's multiple comparisons test	P value	Summary
	Arc TSS	<0.0001	****
	3' Arc TSS	0.9921	ns
	Gapdh TSS	>0.9999	ns
	Gene desert	0.9998	ns
	Fig. 2i
	Two-way ANOVA
	ANOVA table	P value	Summary	SS	DF	MS	F (DFn, DFd)
	Interaction	0.0248	*	467.3	3	155.8	F (3, 16) = 4.084
	genomic sites	0.0001	***	1534	3	511.4	F (3, 16) = 13.41
	NT sgRNA vs Arc sgRNA	0.0064	**	374.2	1	374.2	F (1, 16) = 9.810
	Šídák's multiple comparisons test	P value	Summary
	Arc TSS	0.0014	**
	3' Arc TSS	0.9759	ns
	Gapdh TSS	0.6585	ns
	Gene desert	>0.9999	ns
	Fig. 2l
	Two-way ANOVA
	ANOVA table	P value	Summary	SS	DF	MS	F (DFn, DFd)
	CFC phase X sgRNA mice group	0.103	ns	248	1	248	F (1, 16) = 2.990
	CFC phase	<0.0001	****	3035	1	3035	F (1, 16) = 36.59
	sgRNA mice group	0.7723	ns	3.839	1	3.839	F (1, 16) = 0.08663
	Fisher's multiple comparisons test	P value	Summary
	Habituation NT sgRNA vs. Habituation Arc sgRNA	0.2305	ns
	Recall NT sgRNA vs. Recall Arc sgRNA	0.1263	ns
	Sidak's multiple comparisons test
	Habituation NT sgRNA vs. Recall NT sgRNA	0.0102	*
	Habituation Arc sgRNA vs. Recall Arc sgRNA	0.0002	***
	Fig. 2m
	Unpaired t test, one-tailed
		t, df	P value	Summary
	NT sgRNA vs Arc sgRNA	t=1.786, df=16	0.0466	*
	Fig. 2n
	Two-way ANOVA
	ANOVA table	P value	Summary	SS	DF	MS	F (DFn, DFd)
	Interaction	<0.0001	****	0.01293	3	0.004311	F (3, 16) = 19.20
	genomic sites	<0.0001	****	0.01268	3	0.004227	F (3, 16) = 18.83
	NT sgRNA vs Arc sgRNA	0.0004	***	0.004347	1	0.004347	F (1, 16) = 19.36
	Šídák's multiple comparisons test	P value	Summary
	Arc TSS	<0.0001	****
	3' Arc TSS	>0.9999	ns
	Gapdh TSS	>0.9999	ns
	Gene desert	>0.9999	ns
	Fig. 2o
	Two-way ANOVA
	ANOVA table	P value	Summary	SS	DF	MS	F (DFn, DFd)
	Interaction	0.2782	ns	4.588	3	1.529	F (3, 16) = 1.404
	genomic sites	<0.0001	****	194.2	3	64.73	F (3, 16) = 59.41
	NT sgRNA vs Arc sgRNA	0.0454	*	5.133	1	5.133	F (1, 16) = 4.711
	Šídák's multiple comparisons test	P value	Summary
	Arc TSS	0.05	*
	3' Arc TSS	0.9849	ns
	Gapdh TSS	0.7971	ns
	Gene desert	>0.9999	ns
	Fig. 3c
	One-way ANOVA - dCas9 qPCR
	ANOVA table	P value	Summary	SS	DF	MS	F (DFn, DFd)
		0.0008	***	2.179	2	1.089	F (2, 6) = 29.37
	Tukey's multiple comparisons test	Adjusted P value	Summary
	mock vs. no dox	0.0017	**
	mock vs. dox	0.0011	**
	no dox vs. dox	0.8626	ns
	One-way ANOVA - AcrIIA4 qPCR
	ANOVA table	P value	Summary	SS	DF	MS	F (DFn, DFd)
		<0.0001	****	30.62	2	15.31	F (2, 6) = 88.09
	Tukey's multiple comparisons test	Adjusted P value	Summary
	mock vs. no dox	0.0588	ns
	mock vs. dox	<0.0001	****
	no dox vs. dox	0.0002	***
	One-way ANOVA - Arc qPCR
	ANOVA table	P value	Summary	SS	DF	MS	F (DFn, DFd)
		<0.0001	****	30.96	2	15.48	F (2, 6) = 66.38
	Tukey's multiple comparisons test	P value	Summary
	mock vs. no dox	0.0003	***
	mock vs. Dox	0.2454	ns
	no dox vs. dox	<0.0001	****
	Fig. 3d
	Two-way ANOVA
	ANOVA table	P value	Summary	SS	DF	MS	F (DFn, DFd)
	Interaction	<0.0001	****	0.001242	6	0.000207	F (6, 24) = 41.06
	genomic sites	<0.0001	****	0.0007541	3	0.0002514	F (3, 24) = 49.85
	NT sgRNA vs Arc sgRNA	<0.0001	****	0.0005347	2	0.0002673	F (2, 24) = 53.02
	Tukey's multiple comparisons test	P value	Summary
	Arc TSS- Mock vs No Dox	<0.0001	****
	Arc TSS- Mock vs Dox	0.7176	ns
	Arc TSS- No Dox vs Dox	<0.0001	****
	3' Arc TSS- Mock vs No Dox	0.3046	ns
	3' Arc TSS- Mock vs Dox	0.9365	ns
	3' Arc TSS- No Dox vs Dox	0.4857	ns
	Gapdh TSS- Mock vs No Dox	0.4348	ns
	Gapdh TSS- Mock vs Dox	0.8146	ns
	Gapdh TSS- No Dox vs Dox	0.7997	ns
	Gene desert - Mock vs No Dox	0.7967	ns
	Gene desert - Mock vs Dox	>0.9999	ns
	Gene desert- No Dox vs Dox	0.7957	ns
	Fig. 3h
	Two-way ANOVA
	ANOVA table	P value	Summary	SS	DF	MS	F (DFn, DFd)
	CFC phase X AcrIIA4 mice group	0.1119	ns	510.4	2	255.2	F (2, 26) = 2.385
	CFC phase	<0.0001	****	25545	2	12772	F (2, 26) = 119.4
	sgRNA mice group	0.3543	ns	125.9	1	125.9	F (1, 13) = 0.9227
	Fisher's multiple comparisons test	P value	Summary
	Habituation AcrIIA4 off vs. Habituation AcrIIA4 on	0.2871	ns
	Recall1 AcrIIA4 off vs. Recall1 AcrIIA4 on	0.2962	ns
	Recall2 AcrIIA4 off vs. Recall2 AcrIIA4 on	0.0832	ns
	Sidak's multiple comparisons test	P value	Summary
	Habituation AcrIIA4 off vs. Recall1 AcrIIA4 off	<0.0001	****
	Habituation AcrIIA4 off vs. Recall2 AcrIIA4 off	<0.0001	****
	Recall2 AcrIIA4 off vs. Recall2 AcrIIA4 off	0.4116	ns
	Habituation AcrIIA4 on vs. Recall1 AcrIIA4 on	<0.0001	****
	Habituation AcrIIA4 on vs. Recall2 AcrIIA4 on	<0.0001	****
	Recall2 AcrIIA4 on vs. Recall2 AcrIIA4 on	0.0003	***
	Fig. 3i
	Unpaired t test, one-tailed
		t, df	P value	Summary
	NT sgRNA vs Arc sgRNA	t=2.309, df=13	0.019	*
	Fig.4b
	Two-way ANOVA
	ANOVA table	P value	Summary	SS	DF	MS	F (DFn, DFd)
	CFC phase X sgRNA mice group	0.0509	ns	191.3	1	191.3	F (1, 17) = 4.412
	CFC phase	<0.0001	****	21300	1	21300	F (1, 17) = 491.1
	sgRNA mice group	0.3637	ns	97.45	1	97.45	F (1, 17) = 0.8712
	Fisher's multiple comparisons test	P value	Summary
	Habituation NT sgRNA vs. Habituation Arc sgRNA	0.7525	ns
	Recall NT sgRNA vs. Recall Arc sgRNA	0.0656	ns
	Sidak's multiple comparisons test	P value	Summary
	Habituation NT sgRNA vs. Recall NT sgRNA	<0.0001	****
	Habituation Arc sgRNA vs. Recall Arc sgRNA	<0.0001	****
	Fig. 4c
	Unpaired t test, one-tailed
		t, df	P value	Summary
	NT sgRNA vs Arc sgRNA	t=2.100, df=17	0.0255	*
	Fig. 4e
	Unpaired t test, two-tailed
		t, df	P value	Summary
	NT sgRNA vs Arc sgRNA (sgRNA+)	t=0.6824, df=6	0.5204	ns
	NT sgRNA vs Arc sgRNA (VPR+)	t=0.8103, df=6	0.4487	ns
	NT sgRNA vs Arc sgRNA (sgRNA+/VPR+)	t=0.2638, df=6	0.8007	ns
	NT sgRNA vs Arc sgRNA (sgRNA+/VPR+, %sgRNA+)	t=0.9420, df=6	0.3826	ns
	NT sgRNA vs Arc sgRNA (sgRNA+/VPR+/Arc+)	t=0.1524, df=6	0.8839	ns
	NT sgRNA vs Arc sgRNA (sgRNA+/VPR+/Arc+, Arc expression)	t=2.361, df=6	0.0562
	Fig. 4g
	Two-way ANOVA
	ANOVA table	P value	Summary	SS	DF	MS	F (DFn, DFd)
	CFC phase X sgRNA mice group	0.0856	ns	330.3	1	330.3	F (1, 26) = 3.194
	CFC phase	<0.0001	****	21668	1	21668	F (1, 26) = 209.6
	sgRNA mice group	0.4005	ns	73.8	1	73.8	F (1, 26) = 0.7307
	Fisher's multiple comparisons test	P value	Summary
	Habituation NT sgRNA vs. Habituation Arc sgRNA	0.5057	ns
	Recall NT sgRNA vs. Recall Arc sgRNA	0.0668	ns
	Sidak's multiple comparisons test	P value	Summary
	Habituation NT sgRNA vs. Recall NT sgRNA	<0.0001	****
	Habituation Arc sgRNA vs. Recall Arc sgRNA	<0.0001	****
	Fig. 4h
	Unpaired t test, one-tailed
		t, df	P value	Summary
	NT sgRNA vs Arc sgRNA	t=1.978, df=26	0.0293	*
	Fig. 4j
	Unpaired t test, two-tailed
		t, df	P value	Summary
	NT sgRNA vs Arc sgRNA (sgRNA+)	t=0.06333, df=4	0.9525	ns
	NT sgRNA vs Arc sgRNA (KRAB-MeCP2+)	t=0.03406, df=4	0.9745	ns
	NT sgRNA vs Arc sgRNA (sgRNA+/KRAB-MeCP2+)	t=1.612, df=4	0.1822	ns
	NT sgRNA vs Arc sgRNA (sgRNA+/KRAB-MeCP2+, %sgRNA+)	t=1.429, df=4	0.2261	ns
	NT sgRNA vs Arc sgRNA (sgRNA+/KRAB-MeCP2+)	t=2.592, df=4	0.0605	ns
	NT sgRNA vs Arc sgRNA (sgRNA+/KRAB-MeCP2+, ARC protein levels)	t=3.363, df=4	0.0282	*
	Extended Data Fig. 1
	One-way ANOVA
	ANOVA table	P value	Summary	SS	DF	MS	F (DFn, DFd)
		<0.0001	****	96.64	4	24.16	F (4, 15) = 31.58
	Tukey's multiple comparisons test	Adjusted P value	Summary
	Arc vs. Fos	<0.0001	****
	Arc vs. Npas4	<0.0001	****
	Arc vs. Zif268	0.0045	**
	Arc vs. Gapdh	<0.0001	****
	Fos vs. Npas4	0.4803	ns
	Fos vs. Zif268	0.0063	**
	Fos vs. Gapdh	0.5089	ns
	Npas4 vs. Zif268	0.0003	***
	Npas4 vs. Gapdh	0.0344	*
	Zif268 vs. Gapdh	0.1322	ns
	Extended Data Fig. 1d
	One-way ANOVA
	ANOVA table , Arc+	P value	Summary	SS	DF	MS	F (DFn, DFd)
		0.0003	***	6.58	3	2.193	F (3, 8) = 23.50
	Tukey's multiple comparisons test	Adjusted P value	Summary
	HC vs. 2 hr CFC	0.0018	**
	HC vs. 2 d CFC	0.7807	ns
	HC vs. 4 d CFC	0.3447	ns
	2 hr CFC vs. 2 d CFC	0.0007	***
	2 hr CFC vs. 4 d CFC	0.0003	***
	2 d CFC vs. 4 d CFC	0.8347	ns
	One-way ANOVA
	ANOVA table , cFos+	P value	Summary	SS	DF	MS	F (DFn, DFd)
		0.0049	**	16.35	3	5.45	F (3, 8) = 9.676
	Tukey's multiple comparisons test
	HC vs. 2 hr CFC	0.0133	*
	HC vs. 2 d CFC	0.86	ns
	HC vs. 4 d CFC	0.9696	ns
	2 hr CFC vs. 2 d CFC	0.0049	**
	2 hr CFC vs. 4 d CFC	0.0241	*
	2 d CFC vs. 4 d CFC	0.6302	ns
	One-way ANOVA
	ANOVA table , Arc+/cFos+	P value	Summary	SS	DF	MS	F (DFn, DFd)
		0.0046	**	0.9164	3	0.3055	F (3, 8) = 9.867
	Tukey's multiple comparisons test
	HC vs. 2 hr CFC	0.0086	**
	HC vs. 2 d CFC	0.9919	ns
	HC vs. 4 d CFC	0.9045	ns
	2 hr CFC vs. 2 d CFC	0.0061	**
	2 hr CFC vs. 4 d CFC	0.021	*
	2 d CFC vs. 4 d CFC	0.7794	ns
	Extended Data Fig. 2a
	Unpaired t test, two-tailed
		t, df	P value	Summary
	NT sgRNA vs Arc sgRNA	t=1.226, df=16	0.2381	ns
	Extended Data Fig. 2b
	Unpaired t test, two-tailed
		t, df	P value	Summary
	NT sgRNA vs Arc sgRNA	t=0.9855, df=16	0.339	ns
	Extended Data Fig. 2c
	Unpaired t test, two-tailed
		t, df	P value	Summary
	NT sgRNA vs Arc sgRNA (sgRNA+)	t=0.3334, df=11	0.7451	ns
	NT sgRNA vs Arc sgRNA (KRAB-MeCP2+)	t=0.4515, df=11	0.6604	ns
	NT sgRNA vs Arc sgRNA (sgRNA+/KRAB-MeCP2+)	t=0.3506, df=11	0.7325	ns
	NT sgRNA vs Arc sgRNA (sgRNA+/KRAB-MeCP2+, %sgRNA+)	t=0.3530, df=11	0.7308	ns
	Extended Data Fig. 2d
	Unpaired t test, two-tailed
		t, df	P value	Summary
	NT sgRNA vs Arc sgRNA	t=0.08627, df=18	0.9322	ns
	Extended Data Fig. 2e
	Unpaired t test, two-tailed
		t, df	P value	Summary
	NT sgRNA vs Arc sgRNA	t=0.6139, df=18	0.547	ns
	Extended Data Fig. 2f
	Unpaired t test, two-tailed
		t, df	P value	Summary
	NT sgRNA vs Arc sgRNA (sgRNA+)	t=0.8312, df=10	0.4253	ns
	NT sgRNA vs Arc sgRNA (VPR+)	t=1.020, df=10	0.3319	ns
	NT sgRNA vs Arc sgRNA (sgRNA+/VPR+)	t=0.3568, df=10	0.7287	ns
	NT sgRNA vs Arc sgRNA (sgRNA+/VPR+, %sgRNA+)	t=0.5577, df=10	0.5893	ns
	Extended Data Fig. 2h
	Unpaired t test, two-tailed
		t, df	P value	Summary
	NT sgRNA vs Arc sgRNA	t=0.2861, df=8	0.7821	ns
	Extended Data Fig. 2i
	Unpaired t test, two-tailed
		t, df	P value	Summary
	NT sgRNA vs Arc sgRNA	t=0.05827, df=8	0.955	ns
	Extended Data Fig. 2k
	Unpaired t test, two-tailed
		t, df	P value	Summary
	NT sgRNA vs Arc sgRNA	t=0.5306, df=8	0.6101	ns
	Extended Data Fig. 2l
	Unpaired t test, two-tailed
		t, df	P value	Summary
	NT sgRNA vs Arc sgRNA	t=0.4990, df=8	0.6312	ns
	Extended Data Fig. 3b
	Unpaired t test, two-tailed
		t, df	P value	Summary
	NT sgRNA vs Arc sgRNA (sgRNA+/KRAB-MeCP2+)	t=1.463, df=4	0.2173	ns
	NT sgRNA vs Arc sgRNA (sgRNA+/KRAB-MeCP2+, ARC protein levels)	t=8.141, df=4	0.0012	**
	Extended Data Fig. 3g
	Two-way ANOVA
	ANOVA table	P value	Summary	SS	DF	MS	F (DFn, DFd)
	Interaction	0.0012	**	0.8573	5	0.1715	F (5, 60) = 4.652
	genomic sites	0.0009	***	0.8908	5	0.1782	F (5, 60) = 4.834
	NT sgRNA vs Arc sgRNA	<0.0001	****	1.116	1	1.116	F (1, 60) = 30.27
	Šídák's multiple comparisons test	P value	Summary
	Arc	<0.0001	****
	Vav2	0.9883	ns
	Adgrl2	0.0519	ns
	Ap3d1	0.8838	ns
	Peds1	0.9573	ns
	Ssx2ip	0.3212	ns
	Extended Data Fig. 3i
	Unpaired t test, two-tailed
		t, df	P value	Summary
	NT sgRNA vs Arc sgRNA (sgRNA+/KRAB-MeCP2+)	t=1.396, df=4	0.2352	ns
	NT sgRNA vs Arc sgRNA (sgRNA+/KRAB-MeCP2+, ARC protein levels)	t=12.24, df=4	0.0003	***
	Extended Data Fig. 3j
	Two-way ANOVA
	ANOVA table	P value	Summary	SS	DF	MS	F (DFn, DFd)
	Interaction	0.2257	ns	20.46	3	6.821	F (3, 16) = 1.613
	genomic sites	<0.0001	****	325.5	3	108.5	F (3, 16) = 25.66
	NT sgRNA vs Arc sgRNA	0.0448	*	20.05	1	20.05	F (1, 16) = 4.741
	Šídák's multiple comparisons test	P value	Summary
	Arc TSS	0.0458	*
	3' Arc TSS	0.8992	ns
	Gapdh TSS	0.8554	ns
	Gene desert	0.9995	ns
	Extended Data Fig. 3k
	Two-way ANOVA
	ANOVA table	P value	Summary	SS	DF	MS	F (DFn, DFd)
	Interaction	<0.0001	****	5790	5	1158	F (5, 60) = 52.61
	genomic sites	<0.0001	****	5787	5	1157	F (5, 60) = 52.59
	NT sgRNA vs Arc sgRNA	<0.0001	****	1151	1	1151	F (1, 60) = 52.28
	Šídák's multiple comparisons test	P value	Summary
	Arc	<0.0001	****
	Vav2	>0.9999	ns
	Adgrl2	>0.9999	ns
	Ap3d1	>0.9999	ns
	Peds1	>0.9999	ns
	Ssx2ip	>0.9999	ns
	Extended Data Fig. 4b
	Unpaired t test, two-tailed
		t, df	P value	Summary
	NT sgRNA vs Arc sgRNA (sgRNA+)	t=0.6079, df=6	0.5655	ns
	NT sgRNA vs Arc sgRNA (VPR+)	t=1.474, df=6	0.191	ns
	NT sgRNA vs Arc sgRNA (sgRNA+/VPR+)	t=0.4147, df=6	0.6928	ns
	NT sgRNA vs Arc sgRNA (sgRNA+/VPR+, %sgRNA+)	t=0.1715, df=6	0.8695	ns
	NT sgRNA vs Arc sgRNA (sgRNA+/VPR+/Arc+)	t=0.3085, df=6	0.7681	ns
	NT sgRNA vs Arc sgRNA (sgRNA+/VPR+/Arc+, Arc expression)	t=2.984, df=6	0.0245	*
	Extended Data Fig. 4c
	Unpaired t test, two-tailed
		t, df	P value	Summary
	NT sgRNA vs Arc sgRNA	t=0.9334, df=14	0.3905	ns
	Extended Data Fig. 4d
	Unpaired t test, two-tailed
		t, df	P value	Summary
	NT sgRNA vs Arc sgRNA	t=0.5666, df=15	0.5794	ns
	Extended Data Fig. 5b
	Unpaired t test, two-tailed
		t, df	P value	Summary
	NT sgRNA vs Arc sgRNA	t=2.469, df=6	0.0485	*
	Extended Data Fig. 5c
	Unpaired t test, two-tailed
		t, df	P value	Summary
	NT sgRNA vs Arc sgRNA	t=0.2618, df=16	0.7968	ns
	Extended Data Fig. 5d
	Unpaired t test, two-tailed
		t, df	P value	Summary
	NT sgRNA vs Arc sgRNA	t=0.4575, df=16	0.6535	ns
	Extended Data Fig. 6c
	Unpaired t test, two-tailed
		t, df	P value	Summary
	NT sgRNA vs Arc sgRNA	t=0.8107, df=13	0.4321	ns
	Extended Data Fig. 6d
	Unpaired t test, two-tailed
		t, df	P value	Summary
	NT sgRNA vs Arc sgRNA	t=1.032, df=13	0.3209	ns
	Extended Data Fig.7
	One-way ANOVA
	ANOVA table	P value	Summary	SS	DF	MS	F (DFn, DFd)
				19490	2	9745	F (1.975, 15.80) = 97.50
	Tukey's multiple comparisons test	Adjusted P value	Summary
	Habituation vs Recall 1	<0.0001	****
	Habituation vs Recall 2	<0.0001	****
	Recall 1 vs Recall 2	0.0469	*
	Extended Data Fig.8a
	Unpaired t test, two-tailed
		t, df	P value	Summary
	NT sgRNA vs Arc sgRNA	t=0.08445, df=17	0.9337	ns
	Extended Data Fig.8b
	Unpaired t test, two-tailed
		t, df	P value	Summary
	NT sgRNA vs Arc sgRNA	t=0.03002, df=17	0.9764	ns
	Extended Data Fig.8c
	Unpaired t test, two-tailed
		t, df	P value	Summary
	NT sgRNA vs Arc sgRNA	t=0.9150, df=26	0.3686	ns
	Extended Data Fig.8d
	Unpaired t test, two-tailed
		t, df	P value	Summary
	NT sgRNA vs Arc sgRNA	t=1.394, df=26	0.1751	ns
